# Supplementary material for: How electronic health literacy influences physical activity behaviour among university students: A moderated mediation model
Source: PLoS One. 2025 Aug 29;20(8):e0330637. doi: 10.1371/journal.pone.0330637 (PMC12396646; doi:10.1371/journal.pone.0330637)
Supplement: S1 Data — (XLSX) [file pone.0330637.s001.xlsx]

## Sheet: Data
Number	Questionnaire	Time used	Source	@1、Your School：	@4、Your gender	@5、Your age？	@7、What grade are you currently in？	@11、How intense is your physical activity?	@12、How many minutes at a time do you perform physical activity of the above intensity?	@13、The number of times you do the above physical activities	Exercise Behaviour	Sleep Quality	@32、2-1 I know how to go online to find useful health resource information	@32、2-2 I know how to use the internet to answer my health questions	@32、2-3 I know what health resource information is available from the internet	@32、2-4 I know where to get useful information on health resources from the web	@32、2-5 I know how to use the information obtained on web-based health resources	@32、2-6 I have the skills to evaluate good and bad information about online health resources	@32、2-7 I am able to differentiate between high and low quality health resource information on the web	@32、2-8 I am confident in applying online information to make health-related decisions	Ehealth Literacy	@35、1, I make new friends easily at school	@35、2, I can't find anyone to talk to	@35、3, I am good at studying with other students	@35、4, I don't make friends easily	@35、5, I have a lot of friends	@35、6, I feel lonely	@35、7, When I need a friend I can find	@35、8, I have a hard time getting other students to like me	@35、9, there's no one to play with	@35、10, I get along well with other students	@35、11, I feel that people don't want to play with me	@35、12，Nobody helps me when I need help.	@35、13，I don't get along with other students.	@35、14，I'm always alone.	@35、15，Everyone in my class loves me.	@35、16，I don't have any friends.	Peer Relationship
2	Eastern China	209	Mobile Submission	Nanjing Xiaozhuang University	2	20	3	1	1	1	0	36	4	3	3	3	4	3	3	4	27	4	3	2	3	3	2	2	2	3	3	3	3	3	3	3	3	45
3	Eastern China	518	Mobile Submission	Nanjing Xiaozhuang University	2	21	3	1	3	2	4	19	4	4	4	4	4	3	3	3	29	2	3	3	3	1	3	1	3	4	1	3	4	4	4	2	4	45
4	Eastern China	223	Mobile Submission	Nanjing Xiaozhuang University	2	20	3	1	2	3	3	14	1	1	1	1	1	1	1	1	8	1	3	1	3	1	3	1	3	3	1	3	1	3	3	2	4	36
5	Eastern China	356	Mobile Submission	Nanjing Xiaozhuang University	2	20	2	1	1	4	0	27	2	2	2	3	3	3	3	3	21	3	2	2	3	2	3	2	3	2	2	2	2	4	4	2	4	42
6	Eastern China	380	Mobile Submission	Nanjing Xiaozhuang University	2	20	3	1	4	3	9	23	3	3	3	3	3	3	3	3	24	2	2	2	2	2	1	2	2	3	2	2	2	2	2	2	4	34
7	Eastern China	426	Mobile Submission	Nanjing Xiaozhuang University	2	21	3	3	3	4	24	14	4	4	4	4	4	4	4	4	32	3	3	3	3	3	3	2	3	3	2	4	4	1	2	2	4	45
8	Eastern China	548	Mobile Submission	Nanjing Xiaozhuang University	2	20	3	1	3	4	8	21	4	4	4	4	4	4	4	4	32	2	2	2	2	2	2	2	2	3	2	3	3	3	3	2	3	38
9	Eastern China	588	Mobile Submission	Nanjing Xiaozhuang University	2	20	3	1	1	1	0	35	4	4	4	4	4	4	4	4	32	2	2	2	3	2	3	2	3	3	2	3	3	3	3	2	3	41
10	Eastern China	421	Mobile Submission	Nanjing Xiaozhuang University	2	22	3	1	2	2	2	22	3	3	3	3	3	3	3	3	24	3	3	3	3	3	3	2	2	3	2	3	3	3	2	3	4	45
11	Eastern China	310	Mobile Submission	Nanjing Xiaozhuang University	2	20	3	1	1	5	0	38	3	3	3	3	3	3	3	3	24	3	3	3	3	3	3	3	3	3	3	3	3	3	3	3	3	48
12	Eastern China	626	Mobile Submission	Nanjing Xiaozhuang University	2	21	3	1	3	2	4	22	4	4	4	4	4	4	4	4	32	2	2	2	2	2	2	2	3	3	2	4	4	4	2	2	4	42
13	Eastern China	427	Mobile Submission	Nanjing Xiaozhuang University	2	20	3	1	4	5	15	17	3	3	3	3	3	3	3	3	24	2	2	2	2	2	2	2	2	2	2	2	2	2	2	2	2	32
14	Eastern China	539	Mobile Submission	Nanjing Xiaozhuang University	2	20	3	1	2	4	4	26	4	4	4	4	4	4	4	4	32	3	3	2	3	3	2	2	3	3	2	3	3	3	3	3	3	44
15	Eastern China	481	Mobile Submission	Nanjing Xiaozhuang University	2	20	3	3	4	3	27	26	5	5	5	5	5	5	5	5	40	3	3	3	2	2	2	1	4	4	1	4	4	4	2	2	4	45
16	Eastern China	621	Mobile Submission	Nanjing Xiaozhuang University	2	21	3	2	3	2	8	17	4	4	4	4	4	4	4	4	32	1	3	1	4	1	4	1	4	4	2	4	4	4	4	2	4	47
17	Eastern China	482	Mobile Submission	Nanjing Xiaozhuang University	1	20	2	4	1	2	0	44	5	5	5	5	5	5	5	5	40	4	4	4	4	4	4	4	4	4	4	4	4	4	4	4	4	64
18	Eastern China	1190	Mobile Submission	Nanjing Xiaozhuang University	2	19	2	3	2	4	12	20	3	4	4	4	3	4	4	4	30	1	3	3	3	2	3	2	3	3	2	4	3	4	3	2	4	45
19	Eastern China	327	Mobile Submission	Nanjing Xiaozhuang University	2	21	3	1	1	1	0	24	3	3	3	3	3	3	3	3	24	2	3	1	3	2	3	1	2	3	3	3	3	3	3	3	3	41
20	Eastern China	743	Mobile Submission	Nanjing Xiaozhuang University	2	19	3	3	4	4	36	20	5	5	5	5	5	5	5	5	40	2	3	2	3	2	3	2	3	3	2	3	3	3	3	2	3	42
21	Eastern China	370	Mobile Submission	Nanjing Xiaozhuang University	2	20	3	1	1	1	0	17	4	4	4	4	4	4	4	4	32	2	3	2	3	3	2	2	3	3	2	3	3	3	3	3	3	43
22	Eastern China	413	Mobile Submission	Nanjing Xiaozhuang University	2	20	3	1	1	5	0	21	5	5	5	5	5	5	5	5	40	1	1	2	2	3	3	3	3	3	1	3	3	3	3	3	3	40
23	Eastern China	481	Mobile Submission	Nanjing Xiaozhuang University	2	20	3	4	5	2	32	26	4	4	4	4	4	4	4	4	32	1	3	1	3	1	1	2	3	3	1	2	2	3	1	3	3	33
24	Eastern China	535	Mobile Submission	Nanjing Xiaozhuang University	2	21	3	2	3	3	12	19	5	5	5	5	5	5	5	5	40	4	1	4	1	4	1	4	1	1	3	1	1	1	1	4	4	36
25	Eastern China	599	Mobile Submission	Nanjing Xiaozhuang University	2	20	3	2	4	4	24	14	5	5	5	5	5	5	5	5	40	2	3	2	3	2	3	2	3	3	2	3	3	3	3	3	3	43
26	Eastern China	690	Mobile Submission	Nanjing Xiaozhuang University	2	19	3	2	3	3	12	15	5	5	5	5	5	4	4	5	38	3	3	3	2	3	2	2	3	4	2	4	4	4	4	2	4	49
27	Eastern China	477	Mobile Submission	Nanjing Xiaozhuang University	2	21	3	1	1	2	0	42	5	5	5	5	5	5	5	5	40	2	2	3	2	3	1	2	2	2	2	2	3	3	2	3	3	37
28	Eastern China	693	Mobile Submission	Nanjing Xiaozhuang University	2	20	3	1	2	2	2	18	5	5	5	5	5	5	5	5	40	2	4	1	4	1	3	1	3	4	1	4	4	4	4	3	4	47
30	Eastern China	233	Mobile Submission	Nanjing Xiaozhuang University	2	21	3	1	1	1	0	34	4	4	4	4	4	4	4	4	32	3	3	3	3	3	3	3	3	3	3	3	3	3	3	3	3	48
31	Eastern China	281	Mobile Submission	Nanjing Xiaozhuang University	2	19	3	1	2	2	2	17	3	3	3	3	3	3	3	3	24	3	3	2	3	3	3	3	3	3	3	3	3	3	3	3	3	47
32	Eastern China	253	Mobile Submission	Nanjing Xiaozhuang University	2	20	3	2	4	4	24	37	4	4	4	4	4	4	4	4	32	2	2	2	2	2	2	2	2	2	2	2	2	2	2	2	2	32
33	Eastern China	439	Mobile Submission	Nanjing Xiaozhuang University	2	20	3	1	3	4	8	24	4	4	4	4	4	4	4	4	32	2	2	2	2	3	2	3	2	2	2	2	2	2	2	2	2	34
34	Eastern China	423	Mobile Submission	Nanjing Xiaozhuang University	2	20	3	4	3	2	16	14	5	5	5	5	5	5	5	5	40	2	3	2	3	2	3	2	3	4	1	3	4	4	4	2	4	46
35	Eastern China	432	Mobile Submission	Nanjing Xiaozhuang University	2	20	3	1	1	3	0	24	5	5	5	5	5	5	5	5	40	2	2	2	2	3	2	2	3	2	2	2	3	4	3	2	3	39
36	Eastern China	579	Mobile Submission	Nanjing Xiaozhuang University	2	21	3	2	2	2	4	18	5	5	5	5	5	5	5	5	40	2	4	1	4	1	3	1	3	4	1	4	4	4	4	2	4	46
37	Eastern China	278	Mobile Submission	Nanjing Xiaozhuang University	2	20	3	1	1	1	0	34	4	4	4	4	4	4	4	4	32	3	3	3	3	3	3	3	3	3	3	3	3	3	3	3	3	48
39	Eastern China	487	Mobile Submission	Nanjing Xiaozhuang University	2	21	3	1	3	2	4	34	3	3	3	3	3	3	3	3	24	1	4	2	4	1	2	1	4	4	1	4	4	4	4	1	4	45
40	Eastern China	626	Mobile Submission	Nanjing Xiaozhuang University	2	20	3	1	2	3	3	14	5	5	5	5	5	5	5	5	40	2	2	2	3	2	3	2	3	3	2	3	3	3	3	2	3	41
41	Eastern China	859	Mobile Submission	Nanjing Xiaozhuang University	2	21	3	1	3	3	6	17	3	4	3	4	4	4	4	4	30	1	2	2	4	2	2	2	1	3	2	3	2	3	3	3	3	38
42	Eastern China	405	Mobile Submission	Nanjing Xiaozhuang University	2	20	3	1	4	1	3	17	3	3	3	3	3	3	3	3	24	1	1	1	1	1	1	1	1	1	1	1	1	1	1	1	1	16
43	Eastern China	1203	Mobile Submission	Nanjing Xiaozhuang University	2	20	3	2	4	2	12	15	5	5	2	3	5	4	4	4	32	2	4	1	4	1	3	2	3	3	2	4	4	4	4	3	4	48
44	Eastern China	749	Mobile Submission	Nanjing Xiaozhuang University	2	21	2	1	2	3	3	18	4	4	4	4	4	4	4	4	32	3	1	4	1	3	2	3	2	2	2	3	3	3	2	3	3	40
45	Eastern China	993	Mobile Submission	Nanjing Xiaozhuang University	2	20	3	1	2	2	2	27	5	5	5	5	5	5	5	5	40	1	3	2	4	1	3	1	4	4	1	4	4	4	4	2	4	46
46	Eastern China	891	Mobile Submission	Nanjing Xiaozhuang University	2	21	3	1	3	4	8	21	4	4	4	4	4	4	4	4	32	1	3	2	4	1	3	1	3	4	3	3	3	3	2	1	4	41
47	Eastern China	466	Mobile Submission	Nanjing Xiaozhuang University	2	21	3	1	2	5	5	20	5	5	5	5	5	5	5	5	40	2	2	1	2	4	2	1	1	2	4	1	4	4	4	4	4	42
48	Eastern China	802	Mobile Submission	Nanjing Xiaozhuang University	1	20	3	3	4	4	36	27	3	3	3	3	5	5	5	5	32	2	3	2	2	2	2	2	3	3	3	3	3	2	2	2	3	39
49	Eastern China	690	Mobile Submission	Nanjing Xiaozhuang University	2	21	3	2	3	3	12	25	4	4	4	4	4	4	4	4	32	2	3	3	3	2	2	2	3	3	2	3	3	2	2	2	4	41
50	Eastern China	1369	Mobile Submission	Nanjing Xiaozhuang University	2	20	3	1	3	3	6	14	3	5	3	3	3	5	5	5	32	1	4	1	4	3	2	2	4	4	1	4	4	4	4	3	4	49
51	Eastern China	249	Mobile Submission	Nanjing Xiaozhuang University	2	21	3	1	1	5	0	22	5	5	5	5	5	5	5	5	40	2	2	2	2	2	2	2	2	2	2	2	2	2	2	4	3	35
52	Eastern China	856	Mobile Submission	Nanjing Xiaozhuang University	2	20	3	1	2	1	1	18	3	3	3	3	3	3	3	3	24	2	1	1	1	1	1	1	1	1	1	1	1	1	1	1	1	17
53	Eastern China	692	Mobile Submission	Nanjing Xiaozhuang University	2	21	3	1	3	2	4	14	5	5	5	5	5	5	5	5	40	1	4	1	4	1	4	1	4	4	1	4	4	4	4	1	4	46
54	Eastern China	325	Mobile Submission	Nanjing Xiaozhuang University	2	20	3	3	5	3	36	23	3	3	3	3	3	3	3	3	24	2	2	2	2	2	2	2	2	2	2	2	2	2	2	2	2	32
55	Eastern China	589	Mobile Submission	Nanjing Xiaozhuang University	2	19	3	5	5	4	80	17	4	4	4	4	4	4	4	4	32	1	4	4	4	1	3	1	4	4	1	4	4	4	4	2	4	49
56	Eastern China	726	WeChat	Nanjing Xiaozhuang University	2	21	3	1	1	2	0	30	4	4	4	4	4	4	4	4	32	2	2	2	2	2	2	2	2	2	2	2	2	3	2	3	2	34
57	Eastern China	793	Mobile Submission	Nanjing Xiaozhuang University	2	22	3	1	2	3	3	23	3	3	3	3	3	3	3	3	24	1	3	3	4	2	2	2	2	2	2	2	2	2	2	2	2	35
58	Eastern China	757	Mobile Submission	Nanjing Xiaozhuang University	2	20	3	2	3	2	8	21	4	4	3	3	3	3	3	3	26	2	3	2	3	2	3	2	3	4	2	3	4	4	4	2	4	47
59	Eastern China	344	Mobile Submission	Nanjing Xiaozhuang University	2	20	3	1	3	3	6	25	5	5	5	5	5	5	5	5	40	1	4	3	4	2	2	2	4	4	1	4	4	4	4	2	4	49
60	Eastern China	322	Mobile Submission	Nanjing Xiaozhuang University	2	20	3	1	3	2	4	18	3	3	3	3	3	3	3	3	24	2	2	2	2	2	2	2	2	3	1	3	3	2	2	3	4	37
61	Eastern China	922	Mobile Submission	Nanjing Xiaozhuang University	2	20	3	1	1	1	0	17	5	5	5	5	5	5	5	5	40	2	4	2	2	1	4	1	3	3	1	3	3	3	1	3	4	40
62	Eastern China	488	Mobile Submission	Nanjing Xiaozhuang University	1	20	3	4	5	5	80	37	3	3	3	3	3	3	3	3	24	2	2	2	3	2	2	2	3	3	2	2	3	3	3	2	3	39
63	Eastern China	469	Mobile Submission	Nanjing Xiaozhuang University	2	20	3	1	3	2	4	22	3	3	3	3	3	3	3	3	24	2	3	2	3	2	2	2	4	4	1	2	3	3	3	3	4	43
64	Eastern China	566	Mobile Submission	Nanjing Xiaozhuang University	2	21	3	1	2	2	2	35	4	4	4	4	4	4	4	4	32	2	2	2	2	2	2	2	2	2	2	2	2	2	2	2	2	32
65	Eastern China	151	WeChat	Yangzhou University	1	22	3	1	1	1	0	18	1	1	1	1	1	1	1	1	8	3	3	3	3	2	3	1	3	2	2	2	3	3	1	3	1	38
66	Eastern China	292	WeChat	Yangzhou University	2	20	3	1	2	1	1	23	4	4	4	4	4	4	4	4	32	1	2	3	2	2	2	3	2	3	2	2	2	2	3	3	3	37
67	Eastern China	211	WeChat	Yangzhou University	2	20	2	1	2	1	1	26	2	4	4	2	4	3	3	3	25	3	2	3	2	2	1	2	2	2	2	2	2	2	2	2	2	33
68	Eastern China	558	WeChat	Yangzhou University	1	20	3	5	5	3	60	18	3	3	3	3	3	3	3	3	24	2	3	2	3	1	2	1	4	4	1	4	4	4	4	2	4	45
69	Eastern China	626	WeChat	Yangzhou University	1	20	3	3	3	3	18	14	5	5	5	5	5	5	5	5	40	2	3	2	4	2	4	1	4	4	1	4	4	4	4	2	4	49
70	Eastern China	568	WeChat	Yangzhou University	2	19	3	1	3	3	6	26	2	3	2	3	3	3	3	3	22	2	4	2	3	2	3	2	3	3	2	3	3	3	3	3	3	44
71	Eastern China	165	WeChat	Yangzhou University	1	18	1	4	3	4	32	21	3	3	3	3	3	3	3	3	24	2	2	2	2	3	3	2	2	1	2	3	4	4	3	2	1	38
72	Eastern China	721	WeChat	Yangzhou University	2	21	3	2	3	2	8	16	4	4	4	4	4	4	4	4	32	3	2	2	2	3	3	3	2	2	2	3	3	4	3	2	4	43
73	Eastern China	232	WeChat	Yangzhou University	1	18	1	1	5	1	4	17	4	4	4	4	4	4	4	4	32	1	3	1	3	1	3	1	3	3	1	3	3	3	3	1	3	36
74	Eastern China	190	WeChat	Yangzhou University	1	20	1	1	1	1	0	28	2	2	2	2	2	2	2	2	16	2	2	2	2	2	2	2	2	2	2	2	2	2	2	2	2	32
75	Eastern China	814	WeChat	Yangzhou University	2	20	3	1	2	2	2	20	4	4	4	4	4	4	4	4	32	2	3	2	3	1	3	1	3	3	2	3	3	3	3	2	3	40
76	Eastern China	792	WeChat	Yangzhou University	2	19	3	1	2	5	5	18	3	3	3	3	3	3	3	3	24	2	2	3	3	2	2	2	3	3	2	3	3	3	3	2	3	41
77	Eastern China	310	WeChat	Yangzhou University	1	18	1	2	2	4	8	17	5	5	5	5	5	5	5	5	40	1	4	1	4	1	4	1	4	4	1	4	4	2	3	2	4	44
79	Eastern China	302	WeChat	Yangzhou University	1	19	2	4	5	3	48	25	3	3	3	3	3	3	3	3	24	2	2	2	2	2	2	2	2	2	2	2	2	2	2	2	2	32
80	Eastern China	363	WeChat	Yangzhou University	1	18	1	2	2	3	6	26	4	4	4	4	4	4	4	4	32	3	2	3	2	2	2	2	2	3	3	2	2	2	2	3	3	38
81	Eastern China	379	WeChat	Yangzhou University	1	18	1	3	4	4	36	18	3	3	3	3	2	3	3	3	23	2	3	3	3	2	2	2	3	3	2	3	3	3	3	3	3	43
82	Eastern China	516	WeChat	Yangzhou University	1	18	1	1	3	3	6	18	4	4	4	4	4	4	4	2	30	1	4	2	4	1	2	1	4	4	1	4	4	4	4	2	4	46
83	Eastern China	268	WeChat	Yangzhou University	1	18	1	1	1	1	0	14	3	3	3	3	3	3	3	3	24	1	4	1	4	1	4	1	4	4	1	4	4	4	4	1	4	46
84	Eastern China	499	WeChat	Yangzhou University	1	18	1	2	3	3	12	18	4	4	4	4	4	4	4	4	32	2	3	2	3	2	2	2	2	3	2	3	2	2	2	3	3	38
85	Eastern China	335	WeChat	Yangzhou University	1	18	1	4	3	2	16	19	5	5	5	5	5	5	5	5	40	1	3	2	3	2	2	1	4	4	1	4	4	4	4	2	4	45
86	Eastern China	354	WeChat	Yangzhou University	1	20	3	1	1	1	0	44	5	5	5	5	5	5	5	5	40	1	1	1	1	1	1	1	1	1	1	1	1	1	1	1	1	16
87	Eastern China	319	WeChat	Yangzhou University	1	21	3	1	1	1	0	29	3	3	3	3	3	3	3	3	24	2	2	2	2	2	2	2	2	2	2	2	2	2	2	2	2	32
88	Eastern China	594	WeChat	Yangzhou University	2	18	1	1	3	2	4	17	4	4	4	4	4	4	4	4	32	2	2	2	2	2	2	2	2	2	2	2	2	2	2	2	2	32
89	Eastern China	712	WeChat	Yangzhou University	1	18	1	4	3	3	24	19	5	5	5	5	5	5	5	5	40	1	4	1	4	1	4	1	4	4	1	4	4	4	4	2	4	47
90	Eastern China	691	WeChat	Yangzhou University	2	18	1	4	3	5	40	14	5	5	5	5	5	5	5	5	40	1	4	1	4	1	4	1	4	4	1	4	4	4	4	1	4	46
91	Eastern China	288	WeChat	Yangzhou University	2	19	2	1	1	5	0	30	3	3	3	3	3	3	3	3	24	2	2	2	2	2	2	2	2	2	2	2	2	2	2	2	2	32
92	Eastern China	611	WeChat	Yangzhou University	1	21	3	2	2	4	8	20	4	4	4	4	4	4	4	4	32	2	3	3	2	1	3	2	4	4	1	4	4	4	4	1	4	46
93	Eastern China	424	WeChat	Yangzhou University	2	19	2	1	1	1	0	37	3	3	3	3	3	3	3	3	24	2	2	2	2	2	2	2	2	2	2	2	2	4	4	2	4	38
94	Eastern China	229	WeChat	Yangzhou University	1	18	1	2	2	2	4	19	5	5	5	5	5	5	5	5	40	1	3	1	3	1	3	1	3	3	1	3	3	3	3	2	3	37
95	Eastern China	249	WeChat	Yangzhou University	2	19	2	2	4	3	18	38	4	4	4	4	4	4	4	4	32	3	3	3	3	3	3	3	3	3	3	3	3	3	3	3	3	48
96	Eastern China	585	WeChat	Yangzhou University	1	18	1	2	4	2	12	30	5	5	5	5	5	5	5	5	40	4	1	3	1	4	1	4	1	1	2	2	2	3	1	2	4	36
97	Eastern China	841	WeChat	Yangzhou University	1	18	1	3	2	5	15	16	4	4	4	4	4	4	4	4	32	2	3	2	3	2	3	2	4	3	2	3	4	4	4	2	3	46
98	Eastern China	257	WeChat	Yangzhou University	2	18	1	3	3	4	24	14	4	4	4	4	4	4	4	4	32	2	3	2	3	2	3	1	3	3	2	3	3	3	3	2	4	42
99	Eastern China	859	WeChat	Yangzhou University	1	18	1	1	3	4	8	18	5	5	5	5	5	5	5	5	40	1	4	1	4	1	2	1	3	4	1	3	4	3	3	3	4	42
100	Eastern China	218	WeChat	Yangzhou University	1	19	2	1	1	2	0	24	3	3	3	3	3	3	3	3	24	2	2	2	2	2	2	2	2	2	2	2	2	2	2	2	2	32
101	Eastern China	467	WeChat	Yangzhou University	1	18	1	2	3	5	20	18	3	4	4	4	4	4	4	4	31	2	3	2	2	1	2	1	3	3	1	3	4	3	2	2	4	38
102	Eastern China	1572	WeChat	Yangzhou University	1	18	1	3	5	3	36	19	4	3	4	4	4	4	5	5	33	1	2	2	4	1	2	1	4	4	1	4	4	4	1	1	4	40
103	Eastern China	462	WeChat	Yangzhou University	1	18	1	2	2	4	8	17	4	4	4	4	4	4	4	4	32	2	3	2	3	2	2	2	3	3	2	2	3	3	3	2	3	40
104	Eastern China	391	WeChat	Yangzhou University	1	19	2	2	2	3	6	24	4	4	4	4	4	4	4	4	32	3	2	3	2	3	2	3	2	2	3	2	3	3	3	3	3	42
105	Eastern China	413	WeChat	Yangzhou University	1	19	2	3	2	4	12	19	1	1	1	1	4	4	4	4	20	1	3	1	3	1	3	1	3	3	1	3	3	4	4	2	4	40
106	Eastern China	404	WeChat	Yangzhou University	1	20	2	1	2	2	2	27	5	5	5	5	5	5	5	5	40	1	2	2	2	2	2	2	4	4	3	3	3	3	3	3	3	42
107	Eastern China	319	WeChat	Yangzhou University	1	19	2	5	3	4	40	29	4	4	4	4	4	4	4	4	32	2	3	2	3	2	3	2	2	3	2	3	3	3	3	3	3	42
108	Eastern China	350	WeChat	Yangzhou University	2	19	2	4	2	4	16	14	5	5	5	5	5	5	5	5	40	1	4	1	4	1	4	1	4	4	1	4	4	4	4	1	4	46
109	Eastern China	571	WeChat	Yangzhou University	2	22	3	5	4	3	45	14	1	1	1	1	1	1	1	1	8	1	1	1	1	1	4	1	4	4	1	4	4	4	2	2	4	39
110	Eastern China	1546	WeChat	Yangzhou University	1	18	1	3	3	3	18	14	5	5	5	5	5	5	5	5	40	1	2	3	4	1	2	1	4	4	1	4	4	4	4	1	4	44
112	Eastern China	397	WeChat	Yangzhou University	1	20	3	1	3	3	6	21	3	2	2	3	3	2	3	4	22	3	2	3	2	2	3	2	2	3	2	3	3	2	2	3	3	40
114	Eastern China	402	WeChat	Yangzhou University	1	18	1	4	5	5	80	14	5	5	5	5	5	5	5	5	40	2	3	1	3	2	2	2	2	4	1	3	3	3	3	2	4	40
115	Eastern China	503	WeChat	Yangzhou University	1	18	2	5	5	4	80	25	5	5	5	5	5	5	5	5	40	2	3	1	4	2	4	2	4	3	2	4	4	4	4	2	4	49
116	Eastern China	418	WeChat	Yangzhou University	2	21	3	1	2	5	5	20	4	4	4	4	4	4	4	4	32	2	2	2	3	2	2	2	3	3	2	2	2	3	3	2	4	39
117	Eastern China	358	WeChat	Yangzhou University	1	18	1	3	5	4	48	30	2	3	3	3	3	4	3	4	25	2	3	2	3	1	3	1	3	3	2	3	2	3	3	2	4	40
118	Eastern China	2097	WeChat	Yangzhou University	1	18	1	4	4	3	36	20	5	5	5	5	5	5	5	5	40	1	4	2	4	1	3	1	3	4	1	3	4	4	4	2	4	45
120	Eastern China	749	WeChat	Yangzhou University	1	18	1	1	2	3	3	17	4	4	3	3	3	4	3	3	27	2	3	3	3	2	3	2	3	2	3	3	3	3	2	3	4	44
121	Eastern China	328	WeChat	Yangzhou University	1	21	3	2	3	3	12	20	3	2	3	2	3	2	3	2	20	2	3	2	3	3	3	2	3	3	2	3	3	3	3	2	3	43
124	Eastern China	659	WeChat	Yangzhou University	1	18	1	2	3	4	16	14	5	5	5	5	5	5	5	5	40	1	4	1	4	1	3	1	4	4	1	4	4	4	4	2	4	46
125	Eastern China	761	WeChat	Yangzhou University	2	19	1	1	1	3	0	19	4	4	4	4	4	4	4	4	32	2	2	2	2	2	2	2	3	2	2	3	3	3	3	3	3	39
126	Eastern China	240	WeChat	Yangzhou University	2	19	2	1	2	2	2	26	3	3	3	3	3	3	3	3	24	1	4	1	4	1	4	1	4	4	1	4	4	4	4	1	4	46
127	Eastern China	407	WeChat	Yangzhou University	2	19	2	1	2	2	2	17	3	3	3	3	3	3	3	3	24	2	2	2	2	2	2	2	2	2	2	2	2	2	2	2	2	32
128	Eastern China	670	WeChat	Yangzhou University	1	21	3	2	5	3	24	32	4	4	4	4	4	4	4	4	32	3	3	3	3	2	1	2	3	3	2	3	3	3	2	2	3	41
129	Eastern China	410	WeChat	Yangzhou University	2	19	2	1	1	1	0	22	4	4	4	4	4	4	4	4	32	3	2	3	2	3	2	3	2	2	3	2	2	2	1	3	2	37
130	Eastern China	435	WeChat	Yangzhou University	1	18	1	1	3	3	6	15	2	2	2	2	2	2	2	2	16	2	2	2	2	2	2	2	2	2	2	2	2	2	2	2	2	32
131	Eastern China	472	WeChat	Yangzhou University	2	19	2	2	2	3	6	15	3	3	3	3	2	3	4	2	23	2	3	3	2	2	3	2	4	4	2	4	4	4	3	2	4	48
132	Eastern China	640	WeChat	Yangzhou University	2	20	2	3	2	2	6	22	4	4	4	4	4	4	4	4	32	2	3	2	3	2	3	2	3	3	2	3	4	3	4	2	4	45
133	Eastern China	5796	WeChat	Yangzhou University	1	19	2	4	3	4	32	15	5	5	5	5	4	4	4	4	36	2	2	2	2	2	2	2	2	2	2	2	2	2	2	1	2	31
134	Eastern China	332	WeChat	Yangzhou University	1	19	2	2	2	4	8	15	4	4	4	4	4	4	4	4	32	2	2	2	2	2	2	2	2	2	2	2	2	2	2	2	2	32
135	Eastern China	151	WeChat	Yangzhou University	2	19	2	1	1	1	0	39	3	3	3	3	3	3	3	3	24	2	2	2	2	2	2	2	2	2	2	2	2	2	2	2	2	32
136	Eastern China	696	WeChat	Yangzhou University	2	20	2	2	2	4	8	29	3	4	3	3	3	4	4	4	28	2	2	2	3	2	3	2	3	3	2	3	3	3	3	2	3	41
137	Eastern China	588	WeChat	Yangzhou University	1	19	2	1	2	2	2	14	1	1	1	1	1	1	1	1	8	1	4	1	4	1	4	1	4	4	1	4	4	4	4	1	4	46
138	Eastern China	357	WeChat	Yangzhou University	1	18	1	4	3	3	24	19	4	4	4	4	4	4	4	4	32	3	2	2	2	3	3	3	2	2	3	2	2	2	2	4	4	41
139	Eastern China	703	WeChat	Yangzhou University	1	19	2	2	3	2	8	16	2	2	2	2	2	2	2	2	16	2	2	2	2	1	3	1	3	3	2	3	3	3	3	2	3	38
140	Eastern China	185	WeChat	Yangzhou University	1	19	2	1	3	3	6	15	1	1	1	1	1	1	1	1	8	1	4	1	4	4	4	4	4	4	4	4	4	4	4	4	4	58
141	Eastern China	788	WeChat	Yangzhou University	1	19	1	5	5	5	100	18	4	4	4	4	4	4	4	4	32	3	2	1	1	2	4	1	3	3	3	3	3	4	3	2	4	42
142	Eastern China	790	WeChat	Yangzhou University	2	19	2	1	2	4	4	31	2	2	2	2	2	2	2	2	16	3	1	2	2	4	2	3	2	2	3	2	3	3	2	3	3	40
143	Eastern China	684	WeChat	Yangzhou University	2	19	2	3	2	5	15	21	4	4	3	3	3	3	3	3	26	2	4	3	3	2	3	1	3	4	1	4	4	4	4	3	4	49
144	Eastern China	868	WeChat	Yangzhou University	1	20	2	3	4	4	36	16	4	4	4	4	4	4	4	4	32	2	2	2	3	3	2	3	2	2	3	2	3	3	3	3	3	41
145	Eastern China	355	WeChat	Yangzhou University	1	19	2	1	1	2	0	14	1	1	1	1	1	1	1	4	11	2	2	2	2	1	2	2	3	3	1	2	2	3	2	3	2	34
146	Eastern China	493	WeChat	Yangzhou University	2	18	2	1	2	4	4	17	3	3	3	3	3	3	4	4	26	3	3	3	1	3	1	3	1	2	3	2	2	3	2	3	2	37
147	Eastern China	382	WeChat	Yangzhou University	1	18	2	2	2	3	6	27	3	3	3	3	3	3	3	3	24	2	3	2	3	2	3	2	3	3	2	3	3	3	3	2	3	42
148	Eastern China	409	WeChat	Yangzhou University	2	19	2	1	2	2	2	19	4	4	4	4	4	4	4	4	32	2	2	2	2	2	2	2	2	2	2	2	2	2	2	2	2	32
149	Eastern China	257	WeChat	Yangzhou University	1	19	2	2	2	2	4	24	3	3	3	3	3	3	3	3	24	2	2	2	2	2	2	2	2	2	2	2	2	2	2	2	2	32
150	Eastern China	249	WeChat	Yangzhou University	2	18	2	1	2	1	1	27	4	4	4	4	4	4	4	4	32	1	3	3	4	2	3	1	4	4	1	4	4	4	4	2	4	48
151	Eastern China	372	WeChat	Yangzhou University	1	20	2	1	1	3	0	45	5	5	5	5	5	5	5	5	40	3	3	3	2	3	2	3	2	2	2	2	2	2	2	3	2	38
153	Eastern China	433	WeChat	Yangzhou University	1	19	2	2	4	3	18	33	3	3	3	3	3	3	3	3	24	2	2	2	2	2	2	2	2	2	2	2	2	2	2	2	2	32
154	Eastern China	750	WeChat	Yangzhou University	1	19	2	1	1	2	0	20	4	4	4	4	4	4	4	4	32	2	2	3	3	2	2	2	3	3	2	3	3	3	3	3	3	42
172	Eastern China	317	WeChat	Yangzhou University	1	19	2	2	4	3	18	31	3	4	3	4	3	4	3	3	27	1	3	2	4	2	2	2	4	4	2	4	4	4	3	2	4	47
254	Eastern China	496	WeChat	Yangzhou University	2	19	1	1	3	4	8	22	5	5	5	5	4	4	4	4	36	1	3	1	3	2	2	1	3	3	2	3	3	3	3	2	4	39
281	Eastern China	1899	WeChat	Yangzhou University	2	19	2	3	2	4	12	19	5	5	5	5	5	5	5	5	40	1	4	4	3	2	1	1	4	4	1	4	4	4	1	2	4	44
285	Eastern China	535	WeChat	Yangzhou Polytechnic Institute	2	19	3	3	4	3	27	27	4	4	4	4	4	4	4	4	32	2	2	2	2	2	2	2	2	2	2	2	2	2	2	2	2	32
289	Eastern China	370	Mobile Submission	Nanjing Xiaozhuang University	2	20	3	2	2	3	6	15	5	5	5	5	5	5	5	5	40	4	1	4	1	4	1	4	1	1	4	1	1	1	1	4	1	34
290	Eastern China	302	Mobile Submission	Nanjing Xiaozhuang University	2	19	2	3	3	2	12	24	2	2	2	2	2	2	2	2	16	2	2	2	2	2	2	2	2	2	2	2	2	2	2	2	2	32
291	Eastern China	452	Mobile Submission	Nanjing Xiaozhuang University	2	20	3	2	4	4	24	14	4	4	4	4	4	4	4	4	32	2	2	2	2	4	2	1	4	2	1	3	3	4	1	2	3	38
292	Eastern China	583	Mobile Submission	Nanjing Xiaozhuang University	2	20	3	2	1	2	0	21	4	4	4	4	4	4	4	4	32	2	3	2	3	2	2	1	3	3	1	2	4	2	3	1	3	37
293	Eastern China	518	Mobile Submission	Nanjing Xiaozhuang University	2	20	4	1	1	2	0	23	4	4	4	4	4	4	4	4	32	3	2	3	2	4	3	2	3	2	3	2	2	2	1	3	3	40
294	Eastern China	425	Mobile Submission	Nanjing Xiaozhuang University	2	19	2	3	2	2	6	21	3	3	3	3	3	3	3	3	24	2	2	2	2	2	2	2	2	2	2	2	2	2	2	2	2	32
295	Eastern China	705	Mobile Submission	Nanjing Xiaozhuang University	2	20	3	1	3	3	6	22	1	1	1	1	1	1	1	1	8	3	3	2	3	2	4	2	3	4	2	2	3	2	3	2	4	44
296	Eastern China	776	Mobile Submission	Nanjing Xiaozhuang University	2	20	3	1	1	1	0	22	1	1	1	1	1	1	1	1	8	1	4	1	4	1	1	1	4	4	4	4	4	4	4	1	1	43
297	Eastern China	338	Mobile Submission	Nanjing Xiaozhuang University	1	20	2	4	4	5	60	34	4	4	4	4	4	4	4	4	32	3	2	2	3	2	3	3	2	2	3	3	3	3	2	3	3	42
298	Eastern China	469	Mobile Submission	Nanjing Xiaozhuang University	2	19	2	1	2	3	3	19	4	4	4	4	4	4	4	4	32	2	2	3	3	2	3	2	3	3	2	3	3	3	3	3	3	43
299	Eastern China	601	Mobile Submission	Nanjing Xiaozhuang University	1	23	3	2	3	3	12	17	5	5	5	5	5	3	4	4	36	2	3	3	2	3	2	2	1	3	2	3	3	3	2	3	4	41
300	Eastern China	579	Mobile Submission	Nanjing Xiaozhuang University	2	20	2	1	2	1	1	18	3	3	3	3	3	3	3	3	24	2	2	2	2	2	2	2	2	2	2	2	2	2	2	2	2	32
302	Eastern China	1333	Mobile Submission	Nanjing Xiaozhuang University	2	21	3	1	2	3	3	15	4	4	4	4	4	4	4	4	32	1	3	1	3	2	2	2	2	2	2	2	2	2	2	2	2	32
303	Eastern China	546	Mobile Submission	Nanjing Xiaozhuang University	2	21	2	2	2	2	4	24	5	5	5	5	5	5	5	5	40	2	3	2	4	2	4	2	4	4	1	4	4	4	4	2	4	50
304	Eastern China	693	Mobile Submission	Nanjing Xiaozhuang University	1	19	2	1	4	5	15	28	5	5	5	5	5	5	5	5	40	1	4	1	4	1	4	1	4	4	1	4	4	4	4	1	4	46
305	Eastern China	513	Mobile Submission	Nanjing Xiaozhuang University	2	20	2	1	3	3	6	16	4	4	4	4	4	4	4	4	32	2	2	2	2	2	2	2	2	2	2	2	2	2	2	2	2	32
306	Eastern China	251	Mobile Submission	Nanjing Xiaozhuang University	2	20	3	3	3	4	24	40	5	5	5	5	5	5	5	5	40	4	4	4	4	4	4	4	4	4	4	4	4	4	4	4	4	64
307	Eastern China	716	Mobile Submission	Nanjing Xiaozhuang University	1	20	2	3	5	5	60	15	4	4	4	4	4	4	4	4	32	2	3	2	2	2	2	2	2	2	2	2	2	2	2	2	2	33
308	Eastern China	695	Mobile Submission	Nanjing Xiaozhuang University	2	20	2	1	3	3	6	16	4	5	5	5	5	5	5	5	39	2	2	2	2	3	4	1	4	4	1	4	4	4	3	2	4	46
309	Eastern China	684	Mobile Submission	Nanjing Xiaozhuang University	2	19	2	2	2	2	4	28	5	5	5	5	5	3	3	2	33	2	3	2	3	2	3	2	3	4	2	4	4	4	4	3	4	49
310	Eastern China	732	Mobile Submission	Nanjing Xiaozhuang University	2	22	3	1	1	3	0	25	3	3	3	3	3	3	3	3	24	2	2	2	2	2	2	2	2	2	2	2	2	2	2	2	2	32
311	Eastern China	337	Mobile Submission	Nanjing Xiaozhuang University	2	20	2	1	2	2	2	30	4	4	4	4	4	4	4	4	32	3	3	3	3	3	3	3	3	3	3	3	3	3	3	3	3	48
312	Eastern China	594	Mobile Submission	Nanjing Xiaozhuang University	2	22	4	4	4	2	24	17	4	4	3	3	4	4	4	4	30	1	4	1	4	2	4	1	4	4	1	4	4	4	4	1	4	47
313	Eastern China	671	Mobile Submission	Nanjing Xiaozhuang University	2	18	2	1	2	2	2	24	4	4	4	4	4	4	4	4	32	2	3	2	2	3	4	2	3	2	2	2	2	3	3	3	3	41
314	Eastern China	326	Mobile Submission	Nanjing Xiaozhuang University	1	21	2	4	5	3	48	17	5	5	5	5	5	5	5	5	40	4	4	4	4	1	1	1	1	4	1	4	2	4	4	2	4	45
315	Eastern China	721	Mobile Submission	Nanjing Xiaozhuang University	1	20	3	2	3	4	16	18	4	4	4	4	4	4	4	4	32	2	3	1	3	1	2	3	4	3	1	2	3	4	2	2	4	40
316	Eastern China	582	Mobile Submission	Nanjing Xiaozhuang University	2	21	3	1	1	1	0	22	4	3	3	3	3	4	5	3	28	3	3	2	2	3	1	2	2	3	1	4	4	4	1	2	4	41
317	Eastern China	487	Mobile Submission	Nanjing Xiaozhuang University	1	19	2	5	5	5	100	21	4	4	3	3	3	3	3	3	26	2	3	2	3	2	3	2	3	4	2	3	3	4	4	3	4	47
318	Eastern China	612	Mobile Submission	Nanjing Xiaozhuang University	2	20	2	1	2	2	2	38	4	4	4	4	4	4	4	4	32	1	3	2	3	3	3	1	3	3	1	3	3	3	3	2	4	41
319	Eastern China	458	Mobile Submission	Nanjing Xiaozhuang University	2	20	3	2	5	3	24	20	5	5	5	5	5	5	5	5	40	1	4	1	4	1	4	1	4	4	1	4	4	4	4	2	4	47
320	Eastern China	977	Mobile Submission	Nanjing Xiaozhuang University	1	20	2	4	4	3	36	19	4	4	4	4	4	4	4	4	32	2	3	1	4	2	4	1	3	4	2	4	4	4	4	2	4	48
321	Eastern China	322	Mobile Submission	Nanjing Xiaozhuang University	2	22	4	1	3	3	6	30	3	3	3	3	3	3	3	3	24	2	2	2	2	2	2	2	2	2	2	2	2	2	2	2	2	32
322	Eastern China	444	Mobile Submission	Nanjing Xiaozhuang University	2	21	3	5	4	5	75	25	5	5	5	5	5	5	5	5	40	1	3	2	3	1	2	2	3	3	2	3	3	4	3	2	4	41
323	Eastern China	521	Mobile Submission	Nanjing Xiaozhuang University	2	21	2	1	1	2	0	53	2	2	2	2	2	2	2	2	16	2	2	2	2	2	2	2	2	2	2	2	2	2	2	2	2	32
324	Eastern China	410	Mobile Submission	Nanjing Xiaozhuang University	1	22	4	3	4	3	27	44	5	5	5	5	5	5	5	5	40	2	2	2	2	2	2	2	2	2	2	2	2	2	2	2	2	32
325	Eastern China	336	Mobile Submission	Nanjing Xiaozhuang University	2	21	4	1	2	2	2	27	4	4	4	4	4	4	4	4	32	2	3	2	3	2	2	2	3	3	2	3	3	3	3	3	3	42
327	Eastern China	893	Mobile Submission	Nanjing Xiaozhuang University	2	20	2	1	3	3	6	17	3	3	3	3	3	4	4	4	27	2	3	3	2	2	1	2	4	3	2	3	3	2	3	1	2	38
328	Eastern China	427	Mobile Submission	Nanjing Xiaozhuang University	2	18	1	2	2	2	4	22	3	3	3	3	3	3	4	3	25	2	3	2	3	2	2	2	3	3	2	3	3	3	3	2	3	41
329	Eastern China	819	Mobile Submission	Nanjing Xiaozhuang University	2	21	3	1	3	4	8	31	4	4	4	4	4	4	4	4	32	3	3	3	2	3	3	2	3	3	2	3	3	2	2	3	4	44
330	Eastern China	347	Mobile Submission	Nanjing Xiaozhuang University	2	21	4	2	3	3	12	15	4	4	4	4	4	4	4	4	32	2	2	2	2	1	2	1	2	2	2	2	2	2	2	2	2	30
331	Eastern China	336	Mobile Submission	Nanjing Xiaozhuang University	1	22	2	1	2	4	4	14	4	4	4	4	4	4	4	4	32	2	2	2	2	2	2	2	2	2	2	2	2	2	2	2	2	32
332	Eastern China	379	Mobile Submission	Nanjing Xiaozhuang University	1	18	1	1	2	2	2	25	3	3	3	3	3	3	3	3	24	1	3	1	3	1	3	1	3	3	1	3	3	3	3	1	3	36
333	Eastern China	591	Mobile Submission	Nanjing Xiaozhuang University	2	19	1	2	3	3	12	21	5	5	5	5	5	5	5	5	40	2	2	2	2	4	2	2	3	2	1	2	4	2	4	4	4	42
334	Eastern China	592	Mobile Submission	Nanjing Xiaozhuang University	2	18	1	1	5	3	12	19	4	4	4	4	4	4	4	4	32	2	3	3	3	2	2	2	3	3	2	3	3	3	3	3	3	43
335	Eastern China	555	Mobile Submission	Nanjing Xiaozhuang University	1	18	1	4	4	4	48	21	4	4	4	4	4	4	4	4	32	2	3	2	3	2	2	2	3	3	2	3	3	3	3	3	3	42
336	Eastern China	575	Mobile Submission	Nanjing Xiaozhuang University	2	18	1	4	4	2	24	19	4	4	4	4	4	4	4	4	32	1	3	2	3	3	2	2	3	3	1	3	3	3	3	2	4	41
337	Eastern China	571	Mobile Submission	Nanjing Xiaozhuang University	2	18	1	2	3	2	8	19	4	4	4	4	4	4	4	4	32	1	2	2	4	2	2	2	3	3	1	3	3	2	4	2	4	40
338	Eastern China	516	Mobile Submission	Nanjing Xiaozhuang University	1	18	1	5	5	3	60	25	5	2	2	2	2	2	2	2	19	1	3	2	4	1	3	1	4	4	1	3	3	4	4	2	4	44
339	Eastern China	708	Mobile Submission	Nanjing Xiaozhuang University	2	19	1	1	2	2	2	21	4	4	4	4	4	4	4	4	32	2	3	1	3	3	3	1	3	3	1	2	3	3	3	2	3	39
340	Eastern China	776	Mobile Submission	Nanjing Xiaozhuang University	2	22	4	2	4	5	30	24	4	3	3	3	3	3	3	3	25	3	4	1	2	2	2	1	3	3	2	3	3	3	2	3	4	41
342	Eastern China	807	Mobile Submission	Nanjing Xiaozhuang University	2	21	4	4	3	3	24	26	4	4	4	4	4	4	4	4	32	2	4	2	4	2	2	2	4	4	2	4	4	4	4	2	4	50
343	Eastern China	474	Mobile Submission	Nanjing Xiaozhuang University	2	19	1	1	5	2	8	16	4	4	4	4	4	4	4	4	32	1	3	2	4	1	4	2	4	4	1	4	4	4	4	1	4	47
344	Eastern China	765	Mobile Submission	Nanjing Xiaozhuang University	2	18	1	3	2	3	9	16	4	4	4	4	4	4	4	4	32	2	3	2	2	2	2	3	4	3	2	2	4	4	4	2	4	45
345	Eastern China	932	Mobile Submission	Nanjing Xiaozhuang University	2	22	4	1	2	5	5	25	3	4	4	4	4	4	4	4	31	2	4	2	3	1	1	1	4	4	2	4	4	4	4	2	4	46
347	Eastern China	591	Mobile Submission	Nanjing Xiaozhuang University	2	18	2	1	1	2	0	33	3	3	3	3	3	2	2	2	21	2	3	2	3	2	2	1	3	3	1	3	2	3	3	2	3	38
348	Eastern China	707	Mobile Submission	Nanjing Xiaozhuang University	2	18	1	1	1	1	0	35	3	3	3	3	3	3	3	3	24	1	1	2	1	3	2	3	2	2	3	1	1	3	1	3	2	31
349	Eastern China	905	Mobile Submission	Nanjing Xiaozhuang University	2	18	1	1	1	2	0	15	4	4	4	4	4	4	4	4	32	2	3	2	3	2	3	2	3	4	2	4	4	4	4	2	4	48
350	Eastern China	774	Mobile Submission	Nanjing Xiaozhuang University	2	18	1	1	1	2	0	20	5	5	5	5	5	5	5	5	40	1	3	2	4	1	2	1	4	4	1	3	4	4	4	3	4	45
351	Eastern China	1343	Mobile Submission	Nanjing Xiaozhuang University	2	19	2	1	2	4	4	20	4	4	4	4	4	4	4	4	32	2	3	2	3	2	3	2	3	3	2	3	3	3	3	2	4	43
352	Eastern China	941	Mobile Submission	Nanjing Xiaozhuang University	2	18	1	2	1	3	0	27	5	5	5	5	5	5	5	5	40	2	4	1	4	2	3	2	4	4	1	4	4	4	4	1	4	48
353	Eastern China	429	Mobile Submission	Nanjing Xiaozhuang University	1	19	2	4	5	4	64	36	2	3	3	3	3	3	3	2	22	1	1	1	1	1	3	1	2	2	2	1	2	2	2	2	2	26
354	Eastern China	697	Mobile Submission	Nanjing Xiaozhuang University	1	20	2	2	2	3	6	20	3	4	3	2	4	2	3	2	23	3	3	4	3	3	4	2	3	2	2	3	4	3	4	3	2	48
355	Eastern China	453	Mobile Submission	Nanjing Xiaozhuang University	1	21	3	5	5	5	100	18	5	5	5	5	5	5	5	5	40	2	2	2	2	3	2	3	3	2	2	2	2	4	4	2	2	39
356	Eastern China	1000	Mobile Submission	Nanjing Xiaozhuang University	2	18	1	2	4	3	18	20	4	4	4	4	4	4	4	3	31	2	2	2	2	2	2	2	3	3	1	3	4	3	3	2	4	40
357	Eastern China	935	Mobile Submission	Nanjing Xiaozhuang University	2	19	1	2	2	4	8	17	5	5	5	5	5	5	5	5	40	1	4	1	4	1	4	1	4	4	1	4	4	4	4	1	4	46
360	Eastern China	1088	Mobile Submission	Nanjing Xiaozhuang University	2	19	1	2	2	3	6	21	5	5	5	3	4	4	4	5	35	2	2	3	3	1	2	2	2	2	2	2	3	3	2	3	4	38
361	Eastern China	338	Mobile Submission	Nanjing Xiaozhuang University	1	19	2	1	3	1	2	21	3	3	3	3	3	3	3	3	24	3	2	1	2	2	2	3	1	3	1	2	2	2	2	2	2	32
362	Eastern China	910	Mobile Submission	Nanjing Xiaozhuang University	2	18	1	2	3	1	4	19	4	4	3	3	3	3	3	3	26	1	3	2	4	1	3	2	4	4	2	4	3	4	4	2	4	47
363	Eastern China	637	Mobile Submission	Nanjing Xiaozhuang University	2	19	1	3	3	3	18	22	3	3	4	4	4	3	3	4	28	2	3	1	3	2	2	2	4	4	1	3	3	4	2	2	4	42
364	Eastern China	505	Mobile Submission	Nanjing Xiaozhuang University	2	19	2	3	3	3	18	38	4	4	4	4	4	4	4	4	32	2	2	2	2	2	2	2	2	2	2	2	2	2	2	2	2	32
365	Eastern China	781	Mobile Submission	Nanjing Xiaozhuang University	2	18	1	2	2	2	4	19	4	4	3	3	3	4	3	3	27	2	3	2	3	2	3	2	3	3	1	3	4	4	4	2	4	45
366	Eastern China	550	Mobile Submission	Nanjing Xiaozhuang University	2	20	2	1	3	4	8	18	4	4	4	4	4	4	4	4	32	2	3	2	3	2	3	2	3	3	2	3	3	3	3	2	3	42
367	Eastern China	496	Mobile Submission	Nanjing Xiaozhuang University	2	19	3	1	3	3	6	23	4	4	4	4	4	3	3	3	29	2	3	2	3	2	2	2	3	3	2	3	3	3	3	3	3	42
368	Eastern China	435	Mobile Submission	Nanjing Xiaozhuang University	1	18	1	2	4	3	18	25	4	4	4	4	4	4	4	4	32	1	4	2	3	1	4	1	4	4	1	4	4	4	4	1	4	46
370	Eastern China	505	Mobile Submission	Nanjing Xiaozhuang University	1	18	1	4	5	4	64	19	3	3	3	3	3	3	3	3	24	1	4	2	4	2	3	1	3	3	1	3	3	3	3	2	3	41
371	Eastern China	605	Mobile Submission	Nanjing Xiaozhuang University	2	21	3	2	3	4	16	18	4	4	3	3	4	3	3	3	27	1	4	2	4	2	3	1	3	4	2	3	4	4	4	3	4	48
372	Eastern China	1225	Mobile Submission	Nanjing Xiaozhuang University	2	22	3	1	2	4	4	23	4	4	4	4	4	2	2	4	28	1	2	3	4	2	3	2	3	3	2	3	3	3	3	2	4	43
373	Eastern China	704	Mobile Submission	Nanjing Xiaozhuang University	1	18	2	5	5	5	100	14	5	5	5	5	5	5	5	5	40	4	4	4	4	4	4	4	4	4	4	4	4	4	4	4	4	64
374	Eastern China	635	Mobile Submission	Nanjing Xiaozhuang University	1	19	2	1	3	2	4	22	3	3	3	3	3	3	3	3	24	4	2	3	3	4	2	2	2	2	2	2	2	2	2	3	3	40
375	Eastern China	577	Mobile Submission	Nanjing Xiaozhuang University	2	19	2	3	4	4	36	24	4	4	4	2	3	3	3	3	26	2	2	3	2	2	2	2	3	3	2	3	3	3	3	3	3	41
376	Eastern China	735	Mobile Submission	Nanjing Xiaozhuang University	2	19	1	1	3	5	10	17	4	3	3	3	4	4	4	4	29	1	3	3	4	1	4	1	3	4	2	4	4	4	4	2	4	48
377	Eastern China	352	Mobile Submission	Nanjing Xiaozhuang University	1	19	1	1	1	1	0	25	3	3	3	3	3	3	3	3	24	2	4	3	3	3	3	2	3	4	2	2	3	3	3	3	3	46
379	Eastern China	602	Mobile Submission	Nanjing Xiaozhuang University	1	19	2	5	4	3	45	27	4	3	3	3	3	3	3	3	25	1	3	1	4	1	3	1	3	3	1	4	3	3	3	1	4	39
380	Eastern China	1470	Mobile Submission	Nanjing Xiaozhuang University	2	21	4	1	4	4	12	22	4	4	4	4	4	4	4	4	32	2	2	2	3	2	2	2	3	3	2	3	3	3	3	3	3	41
381	Eastern China	2008	Mobile Submission	Nanjing Xiaozhuang University	2	21	3	2	2	3	6	14	2	2	2	2	2	2	2	2	16	1	4	2	4	1	4	1	4	4	1	4	4	4	4	1	4	47
382	Eastern China	590	Mobile Submission	Nanjing Xiaozhuang University	2	20	3	3	1	4	0	22	4	4	4	4	4	4	4	4	32	3	2	2	3	3	2	2	3	3	2	2	3	4	3	2	4	43
384	Eastern China	310	Mobile Submission	Nanjing Xiaozhuang University	2	19	2	1	2	2	2	15	2	2	2	2	2	2	2	2	16	2	2	2	2	2	2	2	2	2	2	2	2	2	2	2	2	32
385	Eastern China	4562	Mobile Submission	Nanjing Xiaozhuang University	2	20	3	2	3	5	20	30	4	4	4	4	4	4	4	4	32	2	3	3	3	2	2	2	3	4	2	3	3	3	3	3	4	45
387	Eastern China	659	Mobile Submission	Nanjing Xiaozhuang University	2	18	1	1	1	3	0	23	4	4	4	4	4	4	4	4	32	2	3	2	3	2	3	2	3	3	2	3	3	3	3	2	3	42
388	Eastern China	391	Mobile Submission	Nanjing Xiaozhuang University	2	18	1	1	3	2	4	15	2	2	2	2	2	2	2	2	16	1	2	1	2	2	3	1	3	3	1	3	3	3	3	3	3	37
389	Eastern China	577	Mobile Submission	Nanjing Xiaozhuang University	2	18	1	3	3	5	30	35	5	5	5	5	5	5	5	5	40	3	3	3	2	4	2	3	1	1	3	1	1	1	1	3	1	33
390	Eastern China	547	Mobile Submission	Nanjing Xiaozhuang University	2	22	3	1	2	5	5	29	4	4	4	4	4	4	4	4	32	3	2	2	3	3	2	3	2	2	2	2	2	2	2	2	2	36
391	Eastern China	227	Mobile Submission	Nanjing Xiaozhuang University	1	19	1	1	2	2	2	24	2	2	2	2	2	2	2	2	16	2	2	2	2	2	2	2	2	2	2	2	2	2	2	2	2	32
392	Eastern China	513	Mobile Submission	Nanjing Xiaozhuang University	2	19	2	1	1	3	0	33	4	4	4	4	4	4	4	4	32	2	1	3	3	2	1	2	3	3	2	2	3	3	2	3	3	38
393	Eastern China	472	Mobile Submission	Nanjing Xiaozhuang University	2	20	3	1	3	3	6	15	1	1	1	1	1	1	1	1	8	1	3	1	3	2	3	2	3	3	2	3	4	4	4	2	4	44
395	Eastern China	371	Mobile Submission	Nanjing Xiaozhuang University	2	20	3	2	3	4	16	18	4	4	4	4	4	4	4	4	32	4	1	3	2	3	2	3	4	3	1	4	3	3	3	1	3	43
396	Eastern China	1072	Mobile Submission	Nanjing Xiaozhuang University	2	20	3	1	2	3	3	21	4	4	4	4	4	4	4	4	32	2	3	2	3	2	2	1	4	4	2	4	4	4	2	2	4	45
397	Eastern China	843	Mobile Submission	Nanjing Xiaozhuang University	2	19	2	1	2	2	2	18	5	5	5	5	5	5	5	5	40	3	2	4	2	3	3	3	3	2	3	3	3	3	3	3	3	46
398	Eastern China	1961	Mobile Submission	Nanjing Xiaozhuang University	2	19	2	2	2	3	6	25	4	4	4	4	4	4	4	3	31	2	3	4	3	2	2	2	3	3	2	3	3	3	2	2	4	43
399	Eastern China	569	Mobile Submission	Nanjing Xiaozhuang University	2	20	3	1	1	4	0	26	4	4	4	4	4	4	4	4	32	2	3	2	3	3	2	2	3	3	2	3	3	3	3	2	3	42
400	Eastern China	2402	Mobile Submission	Nanjing Xiaozhuang University	2	20	2	2	3	2	8	21	3	4	4	3	4	4	3	3	28	3	4	2	2	3	2	2	3	2	3	2	3	3	3	3	4	44
401	Eastern China	250	Mobile Submission	Nanjing Xiaozhuang University	1	20	3	1	3	4	8	14	4	4	4	4	4	4	4	4	32	3	3	3	3	3	3	3	3	3	3	3	3	3	3	3	3	48
402	Eastern China	312	Mobile Submission	Nanjing Xiaozhuang University	1	20	3	3	4	5	45	14	1	1	1	1	1	1	1	1	8	1	3	1	2	1	4	1	4	4	1	4	4	4	4	4	4	46
403	Eastern China	666	Mobile Submission	Nanjing Xiaozhuang University	1	19	1	1	2	4	4	21	3	3	3	3	3	3	3	3	24	3	2	2	2	3	1	2	3	2	1	2	3	3	2	2	4	37
404	Eastern China	375	WeChat	Nanjing Xiaozhuang University	1	20	3	1	3	3	6	28	4	4	4	4	4	4	4	4	32	2	2	3	2	3	1	3	2	2	2	2	2	3	1	3	3	36
405	Eastern China	632	Mobile Submission	Nanjing Xiaozhuang University	2	18	1	1	5	4	16	14	4	4	4	4	4	4	5	5	34	2	3	3	3	2	2	2	3	3	2	3	3	3	3	2	4	43
406	Eastern China	594	Mobile Submission	Nanjing Xiaozhuang University	2	19	2	1	2	4	4	25	3	2	3	3	3	3	3	3	23	2	3	2	3	2	3	3	3	4	1	3	3	3	3	2	4	44
407	Eastern China	326	Mobile Submission	Nanjing Xiaozhuang University	2	18	1	2	3	3	12	19	4	4	4	4	4	4	4	4	32	2	2	2	2	2	3	2	3	3	2	3	3	3	3	2	3	40
409	Eastern China	359	Mobile Submission	Nanjing Xiaozhuang University	2	20	3	2	2	5	10	16	4	4	4	4	4	4	4	4	32	2	3	2	3	2	3	2	3	3	2	3	3	3	3	2	4	43
410	Eastern China	532	Mobile Submission	Nanjing Xiaozhuang University	2	20	3	1	1	5	0	22	4	4	4	4	4	4	4	4	32	3	3	2	3	2	3	2	3	3	2	3	3	3	3	2	4	44
411	Eastern China	659	Mobile Submission	Nanjing Xiaozhuang University	1	20	3	4	5	3	48	23	4	2	4	4	4	4	4	4	30	2	3	2	3	2	3	2	2	4	2	3	4	4	4	2	4	46
412	Eastern China	1244	Mobile Submission	Nanjing Xiaozhuang University	2	18	1	2	4	3	18	21	4	4	4	4	4	3	3	1	27	1	4	2	4	1	4	2	4	4	1	4	4	4	4	2	4	49
413	Eastern China	330	Mobile Submission	Nanjing Xiaozhuang University	2	20	3	1	4	3	9	14	5	5	5	5	5	5	5	5	40	2	2	2	2	4	4	4	4	4	4	4	4	4	4	4	4	56
414	Eastern China	466	Mobile Submission	Nanjing Xiaozhuang University	2	19	2	4	3	2	16	26	4	4	4	4	3	3	3	3	28	2	3	3	3	3	2	3	2	3	2	3	2	3	3	3	2	42
415	Eastern China	752	Mobile Submission	Nanjing Xiaozhuang University	2	18	1	1	2	3	3	20	4	3	4	4	3	3	3	3	27	2	2	2	2	2	2	2	2	2	2	2	2	2	2	2	2	32
417	Eastern China	800	Mobile Submission	Nanjing Xiaozhuang University	1	18	1	3	3	4	24	14	5	5	5	5	5	5	5	5	40	1	4	1	4	1	4	1	4	4	1	4	4	4	4	2	4	47
418	Eastern China	654	Mobile Submission	Nanjing Xiaozhuang University	1	20	3	3	3	4	24	21	5	5	5	5	5	5	5	5	40	2	3	2	3	2	2	2	2	2	2	2	3	3	3	2	4	39
419	Eastern China	208	WeChat	Nanjing Xiaozhuang University	1	20	3	1	1	2	0	26	4	4	4	4	4	4	4	4	32	3	2	3	2	3	1	3	2	2	2	2	2	2	1	3	3	36
421	Eastern China	365	Mobile Submission	Nanjing Xiaozhuang University	2	21	4	1	1	2	0	27	4	4	4	4	4	4	4	4	32	2	2	2	2	2	2	2	2	2	2	2	2	2	2	2	2	32
422	Eastern China	441	Mobile Submission	Nanjing Xiaozhuang University	2	19	2	4	5	1	16	20	3	3	3	3	3	3	3	3	24	1	3	1	3	1	2	1	3	3	2	3	3	2	3	2	3	36
423	Eastern China	345	Mobile Submission	Nanjing Xiaozhuang University	1	20	3	3	5	4	48	14	4	5	4	4	4	4	4	4	33	4	4	4	4	3	4	3	3	4	3	3	3	3	3	3	3	54
424	Eastern China	925	Mobile Submission	Nanjing Xiaozhuang University	1	20	3	3	4	3	27	40	3	3	3	3	3	3	3	3	24	3	2	4	1	1	1	4	2	1	4	1	1	2	1	3	4	35
425	Eastern China	423	Mobile Submission	Nanjing Xiaozhuang University	2	19	1	1	1	5	0	21	3	3	3	3	3	3	3	3	24	1	4	1	4	1	4	1	4	4	1	4	4	4	4	1	4	46
426	Eastern China	282	WeChat	Nanjing Xiaozhuang University	1	21	3	1	1	1	0	15	4	4	4	4	4	4	4	4	32	3	3	3	3	3	3	3	3	3	3	3	3	3	3	3	3	48
428	Eastern China	382	WeChat	Nanjing Xiaozhuang University	1	20	3	2	5	2	16	17	3	3	3	3	3	3	3	3	24	2	2	2	2	2	2	2	2	2	2	2	2	2	2	2	2	32
429	Eastern China	571	Mobile Submission	Nanjing Xiaozhuang University	2	18	1	3	2	3	9	20	3	4	4	4	4	4	4	4	31	1	3	1	3	2	3	2	3	3	1	2	3	3	3	2	4	39
431	Eastern China	486	WeChat	Nanjing Xiaozhuang University	1	20	3	3	4	4	36	25	4	4	4	4	4	4	4	4	32	2	2	2	2	2	2	2	2	2	2	2	2	2	2	2	3	33
433	Eastern China	1022	Mobile Submission	Nanjing Xiaozhuang University	2	22	4	4	4	1	12	20	4	4	3	3	4	3	3	3	27	2	3	1	3	2	3	1	3	3	2	3	3	3	4	3	4	43
435	Eastern China	353	Mobile Submission	Nanjing Xiaozhuang University	1	20	3	4	5	3	48	14	5	5	5	5	5	5	5	5	40	4	4	4	4	4	4	4	4	4	4	4	4	4	4	4	4	64
436	Eastern China	687	Mobile Submission	Nanjing Xiaozhuang University	1	20	3	4	5	2	32	26	2	4	4	4	4	4	4	4	30	2	3	3	3	3	2	2	2	3	2	2	3	3	3	3	4	43
437	Eastern China	344	Mobile Submission	Nanjing Xiaozhuang University	2	20	3	2	2	2	4	14	3	3	3	3	3	3	3	3	24	2	2	2	2	2	2	2	2	2	2	2	2	2	2	2	2	32
438	Eastern China	461	Mobile Submission	Nanjing Xiaozhuang University	2	18	1	1	3	2	4	28	4	3	3	3	3	3	3	3	25	2	1	1	1	2	2	3	4	3	2	3	4	3	3	2	4	40
439	Eastern China	902	Mobile Submission	Nanjing Xiaozhuang University	1	21	3	1	1	3	0	31	4	4	4	4	4	4	4	3	31	2	2	3	2	3	3	3	3	3	2	3	3	4	2	3	4	45
440	Eastern China	705	Mobile Submission	Nanjing Xiaozhuang University	2	20	3	1	4	4	12	15	4	4	4	4	4	4	4	4	32	2	3	2	3	2	3	2	3	3	2	3	3	3	3	3	3	43
441	Eastern China	584	Mobile Submission	Nanjing Xiaozhuang University	2	20	3	1	1	1	0	20	1	1	1	1	1	1	1	1	8	4	4	4	4	4	4	4	4	4	4	4	4	4	4	4	4	64
443	Eastern China	186	Mobile Submission	Nanjing Xiaozhuang University	2	20	2	1	1	1	0	26	3	3	3	3	3	3	3	3	24	2	2	2	2	2	2	2	2	2	2	2	2	2	2	2	2	32
444	Eastern China	631	Mobile Submission	Nanjing Xiaozhuang University	2	19	2	3	3	4	24	26	2	5	5	5	5	5	5	5	37	2	2	2	2	3	2	2	2	2	2	2	3	3	2	3	3	37
445	Eastern China	489	Mobile Submission	Nanjing Xiaozhuang University	2	20	2	3	2	3	9	39	5	5	5	5	5	5	5	5	40	4	4	4	4	4	4	4	4	4	4	4	4	4	4	4	4	64
446	Eastern China	888	Mobile Submission	Nanjing Xiaozhuang University	2	20	2	1	2	2	2	23	1	3	3	3	3	3	3	3	22	1	3	3	4	2	2	2	3	3	2	3	3	3	3	3	4	44
447	Eastern China	825	Mobile Submission	Nanjing Xiaozhuang University	2	20	3	2	4	3	18	28	3	3	3	3	3	3	3	3	24	1	3	2	4	1	2	1	4	4	1	4	4	4	4	2	4	45
448	Eastern China	314	Mobile Submission	Nanjing Xiaozhuang University	2	20	3	4	4	3	36	34	3	3	3	3	3	3	3	3	24	3	3	3	3	3	3	3	3	3	3	3	3	3	3	3	3	48
449	Eastern China	433	Mobile Submission	Nanjing Xiaozhuang University	1	20	2	1	2	2	2	37	2	4	5	4	4	3	5	5	32	2	3	4	3	2	1	1	1	3	1	3	3	4	2	2	4	39
450	Eastern China	368	Mobile Submission	Nanjing Xiaozhuang University	2	18	1	1	1	2	0	22	4	4	4	4	4	4	4	4	32	2	3	2	3	2	3	2	3	3	2	3	3	3	3	2	4	43
451	Eastern China	210	WeChat	Nanjing Xiaozhuang University	1	20	3	1	2	5	5	35	4	4	4	4	4	4	4	4	32	3	3	3	3	3	3	3	3	3	3	3	3	3	3	3	3	48
452	Eastern China	701	Mobile Submission	Nanjing Xiaozhuang University	1	22	3	1	4	3	9	19	2	1	1	2	2	1	2	2	13	2	4	3	4	1	3	2	4	4	2	4	4	4	4	3	4	52
453	Eastern China	530	Mobile Submission	Nanjing Xiaozhuang University	2	22	4	2	3	1	4	21	4	4	4	4	4	4	4	4	32	2	2	2	2	2	2	2	3	3	2	3	3	3	3	3	3	40
455	Eastern China	919	Mobile Submission	Nanjing Xiaozhuang University	2	20	3	4	4	4	48	25	3	3	3	3	3	3	3	3	24	3	1	2	1	3	1	3	1	1	3	1	2	2	2	3	4	33
456	Eastern China	511	Mobile Submission	Nanjing Xiaozhuang University	2	20	3	2	3	3	12	27	2	2	2	2	2	2	2	2	16	2	2	2	2	2	2	2	2	1	2	1	2	3	3	3	3	34
458	Eastern China	206	Mobile Submission	Nanjing Xiaozhuang University	2	18	1	1	3	3	6	14	5	5	5	5	5	5	5	5	40	4	4	4	4	4	4	4	4	4	4	4	4	4	4	4	4	64
459	Eastern China	341	Mobile Submission	Nanjing Xiaozhuang University	2	20	2	1	2	2	2	18	4	4	4	4	4	4	4	4	32	2	3	3	3	2	2	2	2	2	2	2	2	3	3	3	4	40
460	Eastern China	245	Mobile Submission	Nanjing Xiaozhuang University	1	21	3	1	1	2	0	14	5	5	5	5	5	5	5	5	40	4	4	4	4	4	4	4	4	4	4	4	4	4	4	4	4	64
461	Eastern China	545	WeChat	Nanjing Xiaozhuang University	1	20	3	1	4	4	12	24	4	4	4	4	4	4	4	4	32	2	3	2	4	3	3	2	4	4	2	3	3	4	4	4	4	51
462	Eastern China	959	Mobile Submission	Nanjing Xiaozhuang University	2	19	1	1	2	3	3	21	4	4	4	4	4	1	4	2	27	2	4	2	1	2	2	3	3	3	2	2	4	3	4	2	4	43
464	Eastern China	907	Mobile Submission	Nanjing Xiaozhuang University	2	18	1	3	2	2	6	18	4	4	4	4	4	4	4	4	32	1	1	1	3	1	4	1	4	4	1	4	4	4	4	1	4	42
465	Eastern China	1336	Mobile Submission	Nanjing Xiaozhuang University	1	22	4	1	3	4	8	27	3	4	4	4	4	4	4	4	31	2	4	2	3	2	2	2	2	2	2	2	3	2	2	3	4	39
466	Eastern China	512	Mobile Submission	Nanjing Xiaozhuang University	1	20	3	3	4	4	36	21	5	5	5	5	5	5	5	5	40	2	3	2	3	2	2	2	3	3	2	3	3	3	3	3	3	42
467	Eastern China	1327	Mobile Submission	Nanjing Xiaozhuang University	2	20	3	1	1	1	0	23	3	3	3	3	3	3	3	3	24	2	3	3	2	3	2	2	3	3	2	3	3	2	3	3	3	42
468	Eastern China	1442	Mobile Submission	Nanjing Xiaozhuang University	2	18	1	1	3	3	6	26	5	5	5	5	5	5	5	5	40	2	3	2	2	3	2	2	3	3	2	3	4	4	3	2	4	44
469	Eastern China	512	WeChat	Nanjing Xiaozhuang University	2	20	2	1	1	5	0	21	3	4	4	4	4	4	4	4	31	3	3	2	2	2	3	3	3	3	2	3	3	3	3	2	3	43
470	Eastern China	583	WeChat	Nanjing Xiaozhuang University	2	19	2	2	2	4	8	21	5	3	4	5	5	5	5	5	37	3	3	2	2	3	3	2	3	2	2	3	3	3	2	3	4	43
471	Eastern China	445	WeChat	Yangzhou University	1	20	3	1	1	3	0	14	5	5	5	5	5	5	5	5	40	1	1	1	1	1	4	1	1	4	4	4	4	4	4	4	4	43
472	Eastern China	1074	Mobile Submission	Nanjing Xiaozhuang University	2	20	2	1	3	5	10	38	4	3	3	3	3	3	3	3	25	2	3	2	3	1	2	2	3	3	2	3	3	3	3	2	3	40
473	Eastern China	662	WeChat	Nanjing Xiaozhuang University	2	19	2	3	3	3	18	34	4	4	4	4	4	4	4	4	32	2	2	2	1	2	2	2	2	2	2	2	2	3	3	2	3	34
474	Eastern China	708	Mobile Submission	Nanjing Xiaozhuang University	1	20	3	3	4	5	45	24	5	5	5	5	5	5	5	5	40	2	2	4	3	3	3	3	3	3	3	3	3	3	3	3	3	47
475	Eastern China	848	WeChat	Nanjing Xiaozhuang University	2	19	2	1	1	5	0	18	3	3	3	3	3	3	3	3	24	2	2	2	2	2	2	2	2	2	2	2	2	2	2	2	2	32
476	Eastern China	545	Mobile Submission	Nanjing Xiaozhuang University	2	20	2	5	3	2	20	17	4	4	4	4	4	4	4	4	32	2	3	2	3	2	3	2	3	2	1	3	3	3	3	2	3	40
478	Eastern China	619	Mobile Submission	Nanjing Xiaozhuang University	2	19	2	1	2	3	3	27	3	3	3	3	3	3	3	3	24	2	2	2	2	2	2	2	2	2	2	2	2	2	2	2	2	32
479	Eastern China	897	Mobile Submission	Nanjing Xiaozhuang University	2	23	4	3	4	5	45	31	4	4	4	4	4	4	4	4	32	2	3	3	4	2	1	1	3	3	2	3	3	4	4	3	4	45
480	Eastern China	444	Mobile Submission	Nanjing Xiaozhuang University	2	22	4	1	2	2	2	33	4	4	4	4	4	4	4	4	32	2	3	2	3	2	2	2	3	3	2	3	3	3	3	2	3	41
481	Eastern China	687	Mobile Submission	Nanjing Xiaozhuang University	2	23	4	1	4	5	15	23	2	2	2	2	2	2	2	2	16	1	3	3	3	1	3	1	3	4	1	3	4	4	4	2	4	44
482	Eastern China	362	Mobile Submission	Nanjing Xiaozhuang University	2	18	2	1	1	4	0	19	3	3	3	3	3	3	3	3	24	2	2	2	2	2	2	2	2	2	2	2	2	2	2	2	2	32
483	Eastern China	289	Mobile Submission	Nanjing Xiaozhuang University	2	23	4	1	1	1	0	38	4	4	4	4	4	4	4	4	32	2	2	2	2	2	2	2	2	2	2	2	2	2	2	2	2	32
484	Eastern China	429	Mobile Submission	Nanjing Xiaozhuang University	2	18	2	1	3	2	4	25	3	4	3	3	3	3	3	3	25	3	2	3	2	2	2	3	3	4	2	2	3	3	2	2	4	42
485	Eastern China	1262	Mobile Submission	Nanjing Xiaozhuang University	2	18	1	4	3	1	8	18	5	5	5	5	5	5	5	5	40	1	4	2	2	1	3	1	4	4	1	4	4	4	4	4	4	47
486	Eastern China	355	Mobile Submission	Nanjing Xiaozhuang University	1	19	2	3	3	2	12	14	3	3	3	3	3	3	3	3	24	2	2	2	2	2	2	2	2	2	2	2	2	2	2	2	2	32
487	Eastern China	377	Mobile Submission	Nanjing Xiaozhuang University	2	19	2	1	1	1	0	28	5	5	5	5	5	5	5	5	40	1	1	1	1	1	1	1	1	3	3	3	3	3	3	3	3	32
488	Eastern China	570	Mobile Submission	Nanjing Xiaozhuang University	2	20	3	1	1	1	0	25	5	3	5	5	5	5	5	5	38	3	2	3	2	2	2	2	2	2	2	3	3	3	2	3	3	39
489	Eastern China	485	Mobile Submission	Nanjing Xiaozhuang University	2	20	3	2	3	3	12	30	4	4	4	4	5	5	5	5	36	2	2	2	2	2	2	2	2	3	2	3	3	3	3	2	3	38
490	Eastern China	297	Mobile Submission	Nanjing Xiaozhuang University	1	20	2	3	4	5	45	28	3	3	3	3	3	3	3	3	24	2	2	2	2	2	2	2	2	2	2	2	2	2	2	2	2	32
491	Eastern China	544	Mobile Submission	Nanjing Xiaozhuang University	2	20	2	2	4	3	18	28	4	4	4	4	4	3	3	3	29	3	2	2	2	2	2	3	2	2	3	2	2	2	2	3	2	36
492	Eastern China	588	Mobile Submission	Nanjing Xiaozhuang University	2	20	3	4	4	3	36	20	4	4	4	4	4	4	4	4	32	2	3	2	4	2	3	2	3	4	1	3	3	3	3	2	4	44
493	Eastern China	661	Mobile Submission	Nanjing Xiaozhuang University	2	20	3	1	2	2	2	25	3	3	3	3	3	3	3	3	24	2	3	2	3	2	2	2	3	3	2	3	3	3	3	3	3	42
494	Eastern China	675	Mobile Submission	Nanjing Xiaozhuang University	1	22	4	5	5	2	40	28	5	5	5	5	5	5	5	5	40	1	4	1	4	2	4	1	3	4	1	4	4	4	4	2	4	47
495	Eastern China	717	Mobile Submission	Nanjing Xiaozhuang University	2	22	4	1	3	2	4	45	4	4	4	4	4	4	4	4	32	2	3	3	3	3	2	3	2	2	2	2	2	3	2	2	3	39
496	Eastern China	235	Mobile Submission	Nanjing Xiaozhuang University	2	18	2	3	2	4	12	14	5	5	5	5	5	5	5	5	40	4	4	4	4	4	4	4	4	4	4	4	4	4	4	4	4	64
497	Eastern China	838	Mobile Submission	Nanjing Xiaozhuang University	2	20	3	1	5	4	16	34	4	4	4	4	4	4	4	4	32	2	2	3	2	3	2	3	1	3	2	3	2	3	1	2	3	37
498	Eastern China	525	Mobile Submission	Nanjing Xiaozhuang University	1	20	3	2	2	4	8	21	5	5	5	5	5	5	5	5	40	1	4	1	4	1	4	1	4	4	1	4	4	4	4	1	4	46
499	Eastern China	785	Mobile Submission	Nanjing Xiaozhuang University	1	21	2	1	1	2	0	17	4	4	4	4	4	4	4	4	32	3	2	3	3	3	4	1	2	3	1	3	3	3	3	3	4	44
500	Eastern China	560	Mobile Submission	Nanjing Xiaozhuang University	2	19	3	1	3	3	6	16	5	5	5	5	5	5	5	5	40	1	3	2	3	3	3	1	4	4	1	4	4	4	4	2	4	47
501	Eastern China	769	Mobile Submission	Nanjing Xiaozhuang University	2	19	2	1	2	1	1	28	4	4	4	4	3	3	3	3	28	2	3	3	3	1	3	1	4	4	1	2	4	4	4	2	4	45
502	Eastern China	496	Mobile Submission	Nanjing Xiaozhuang University	2	20	3	1	3	3	6	29	4	4	4	4	4	4	4	4	32	3	2	1	2	3	2	2	2	2	3	2	3	2	2	3	2	36
503	Eastern China	476	Mobile Submission	Nanjing Xiaozhuang University	2	20	3	2	3	3	12	18	3	3	3	3	3	3	4	4	26	2	3	3	3	2	3	2	3	3	2	3	3	3	4	2	3	44
504	Eastern China	570	Mobile Submission	Nanjing Xiaozhuang University	1	20	2	3	4	5	45	15	3	3	3	3	3	3	3	3	24	2	2	2	2	2	3	1	4	4	2	2	4	1	4	2	4	41
505	Eastern China	438	Mobile Submission	Nanjing Xiaozhuang University	2	19	2	1	1	3	0	15	3	3	3	3	3	3	3	3	24	2	2	2	2	3	3	3	3	3	2	4	3	3	3	3	3	44
506	Eastern China	297	Mobile Submission	Nanjing Xiaozhuang University	2	20	2	1	3	2	4	26	3	4	4	4	4	4	4	4	31	1	2	2	2	2	2	2	2	3	2	2	2	3	3	2	3	35
507	Eastern China	416	Mobile Submission	Nanjing Xiaozhuang University	2	20	2	2	2	3	6	16	5	5	5	5	5	5	5	5	40	2	3	3	3	2	3	2	3	3	2	3	3	3	3	2	4	44
508	Eastern China	469	Mobile Submission	Nanjing Xiaozhuang University	2	20	2	1	2	3	3	17	4	4	4	4	4	4	4	4	32	1	4	2	4	1	2	2	3	4	2	4	4	4	4	2	4	47
509	Eastern China	290	Mobile Submission	Nanjing Xiaozhuang University	1	19	2	4	5	3	48	18	3	3	3	3	3	3	3	3	24	1	3	2	3	1	3	1	3	1	3	3	3	3	3	1	3	37
510	Eastern China	756	Mobile Submission	Nanjing Xiaozhuang University	2	19	2	1	3	4	8	18	5	5	5	5	5	5	5	5	40	1	3	1	3	2	3	1	4	4	1	4	4	4	4	2	4	45
511	Eastern China	845	Mobile Submission	Nanjing Xiaozhuang University	2	19	2	1	3	4	8	17	4	4	4	4	4	3	3	2	28	2	3	2	3	2	2	2	3	4	2	3	4	3	3	2	4	44
512	Eastern China	709	Mobile Submission	Nanjing Xiaozhuang University	2	21	3	4	2	2	8	20	4	4	3	3	3	4	5	4	30	2	2	3	2	2	2	2	3	3	1	3	3	3	3	2	3	39
513	Eastern China	583	Mobile Submission	Nanjing Xiaozhuang University	2	19	2	2	3	3	12	27	4	4	4	4	4	4	4	4	32	3	2	2	1	3	2	1	3	3	2	3	3	3	4	2	3	40
514	Eastern China	335	Mobile Submission	Nanjing Xiaozhuang University	2	20	3	1	1	2	0	23	3	3	3	3	3	3	3	3	24	2	2	2	2	2	2	2	2	2	2	2	2	2	2	2	2	32
515	Eastern China	598	Mobile Submission	Nanjing Xiaozhuang University	2	20	2	3	2	3	9	22	4	4	4	3	4	4	4	4	31	3	2	3	2	3	2	1	3	3	2	3	4	3	3	3	4	44
516	Eastern China	556	Mobile Submission	Nanjing Xiaozhuang University	2	19	1	4	3	2	16	21	4	4	4	4	5	5	5	5	36	2	3	2	3	1	4	1	4	4	1	4	4	4	4	2	4	47
517	Eastern China	1211	Mobile Submission	Nanjing Xiaozhuang University	1	19	2	1	2	3	3	20	4	4	4	4	4	4	4	4	32	2	3	2	3	2	3	2	3	3	2	3	3	3	3	3	4	44
518	Eastern China	713	Mobile Submission	Nanjing Xiaozhuang University	2	20	3	1	3	3	6	14	5	5	5	5	5	5	5	5	40	3	4	3	2	3	4	2	3	4	2	4	4	3	2	3	4	50
519	Eastern China	589	Mobile Submission	Nanjing Xiaozhuang University	2	21	3	1	4	4	12	22	1	4	2	2	2	2	2	2	17	3	2	2	1	3	2	2	3	2	2	2	3	3	2	2	4	38
520	Eastern China	554	Mobile Submission	Nanjing Xiaozhuang University	2	21	4	1	3	1	2	22	3	3	3	3	3	3	3	3	24	1	3	2	3	2	2	2	2	3	1	3	4	4	4	2	4	42
521	Eastern China	906	Mobile Submission	Nanjing Xiaozhuang University	2	19	2	2	3	3	12	18	4	4	4	4	4	4	4	5	33	2	4	1	4	1	4	1	4	4	1	4	4	4	4	2	4	48
522	Eastern China	795	WeChat	Nanjing Xiaozhuang University	2	20	2	1	2	2	2	18	4	4	4	4	4	4	4	2	30	2	3	3	3	2	2	1	3	3	2	3	3	2	2	2	4	40
523	Eastern China	874	Mobile Submission	Nanjing Xiaozhuang University	2	21	2	2	3	5	20	19	5	1	5	5	1	5	5	1	28	2	1	4	3	1	2	1	4	4	1	4	4	4	2	1	4	42
524	Eastern China	269	WeChat	Nanjing Xiaozhuang University	2	19	2	1	3	3	6	37	4	4	4	4	4	4	4	4	32	3	3	3	3	3	3	3	3	3	3	3	3	3	3	3	3	48
525	Eastern China	661	Mobile Submission	Nanjing Xiaozhuang University	2	22	3	1	1	5	0	20	5	5	5	5	5	5	4	5	39	3	2	4	3	4	4	1	2	4	4	2	4	2	2	3	2	46
526	Eastern China	766	Mobile Submission	Nanjing Xiaozhuang University	2	20	3	2	4	3	18	19	4	4	4	4	4	4	4	4	32	3	3	3	3	3	2	2	3	3	2	2	3	3	3	2	3	43
527	Eastern China	407	Mobile Submission	Nanjing Xiaozhuang University	2	21	4	2	4	3	18	15	4	4	4	4	4	4	4	4	32	2	4	2	4	2	2	2	4	4	4	4	4	4	4	1	4	51
528	Eastern China	831	Mobile Submission	Nanjing Xiaozhuang University	1	21	3	2	3	3	12	17	5	5	5	5	5	5	4	4	38	3	1	4	1	3	1	4	1	2	2	2	2	3	1	3	3	36
529	Eastern China	520	Mobile Submission	Nanjing Xiaozhuang University	1	20	3	5	5	5	100	14	5	5	5	5	5	5	5	5	40	2	1	4	1	4	1	4	4	1	2	1	3	2	1	3	1	35
530	Eastern China	188	Mobile Submission	Nanjing Xiaozhuang University	2	22	4	1	1	1	0	14	5	5	5	5	5	5	5	5	40	4	4	4	4	4	4	4	4	4	4	4	4	4	4	4	4	64
531	Eastern China	519	WeChat	Nanjing Xiaozhuang University	2	22	4	1	1	1	0	32	4	2	2	2	2	2	2	2	18	3	3	3	2	2	2	2	3	3	2	2	3	2	1	3	3	39
532	Eastern China	626	Mobile Submission	Nanjing Xiaozhuang University	2	19	2	1	2	3	3	36	4	3	3	3	3	3	4	3	26	2	2	3	3	2	2	2	3	3	2	3	3	2	3	3	4	42
533	Eastern China	852	Mobile Submission	Nanjing Xiaozhuang University	2	21	2	1	3	5	10	19	1	3	3	1	4	5	5	1	23	2	2	3	4	2	2	3	4	4	2	4	4	4	4	2	4	50
534	Eastern China	286	Mobile Submission	Yangzhou Polytechnic Institute	1	19	2	1	1	1	0	14	5	5	5	5	5	5	5	5	40	1	4	1	1	1	1	1	4	1	1	1	1	4	4	1	4	31
535	Eastern China	291	Mobile Submission	Yangzhou Polytechnic Institute	1	20	2	1	1	1	0	46	4	4	4	4	4	4	4	4	32	3	3	3	3	3	3	3	3	3	3	3	3	3	3	3	3	48
536	Eastern China	321	Mobile Submission	Yangzhou Polytechnic Institute	2	22	2	1	1	2	0	23	4	4	4	4	3	3	3	3	28	3	3	1	3	1	2	2	2	2	2	2	4	3	2	3	4	39
537	Eastern China	348	Mobile Submission	Yangzhou Polytechnic Institute	1	20	2	1	1	1	0	29	5	5	5	5	5	5	5	5	40	2	2	2	2	2	2	2	2	2	2	2	2	2	2	2	2	32
539	Eastern China	421	Mobile Submission	Yangzhou Polytechnic Institute	2	19	2	3	3	3	18	18	4	4	4	4	4	4	4	4	32	3	3	2	3	1	3	3	3	3	1	3	3	3	3	2	3	42
540	Eastern China	428	Mobile Submission	Yangzhou Polytechnic Institute	1	19	2	1	3	2	4	15	2	2	2	2	2	2	2	2	16	1	4	1	4	2	3	2	3	3	3	3	3	3	3	3	3	44
541	Eastern China	438	Mobile Submission	Yangzhou Polytechnic Institute	2	19	2	1	4	2	6	18	4	4	4	4	4	4	4	4	32	2	2	2	2	2	2	2	2	2	2	2	2	2	2	2	2	32
542	Eastern China	449	Mobile Submission	Yangzhou Polytechnic Institute	2	19	2	1	3	3	6	18	3	3	3	3	3	3	3	3	24	2	2	2	2	2	2	2	2	2	2	2	2	2	2	2	2	32
543	Eastern China	403	Mobile Submission	Nanjing Xiaozhuang University	2	19	2	3	3	4	24	15	5	5	5	5	5	5	5	5	40	4	1	1	4	1	3	1	3	3	1	3	4	4	4	1	4	42
544	Eastern China	442	Mobile Submission	Yangzhou Polytechnic Institute	2	20	2	1	2	3	3	28	2	2	2	2	2	2	2	2	16	2	2	2	2	2	2	2	2	2	2	2	2	2	2	2	2	32
545	Eastern China	458	Mobile Submission	Yangzhou Polytechnic Institute	1	19	2	2	2	5	10	21	1	1	1	1	1	5	5	5	20	1	1	2	4	2	3	2	3	3	2	3	4	4	4	2	4	44
546	Eastern China	474	Mobile Submission	Yangzhou Polytechnic Institute	1	21	2	1	5	4	16	19	4	3	3	2	2	4	4	2	24	1	3	2	4	2	3	2	4	4	1	4	4	3	4	2	4	47
547	Eastern China	480	Mobile Submission	Yangzhou Polytechnic Institute	2	19	2	4	3	2	16	18	4	4	4	4	4	4	4	4	32	2	3	2	3	2	3	2	3	4	3	4	4	4	4	2	4	49
548	Eastern China	462	Mobile Submission	Yangzhou Polytechnic Institute	1	20	2	2	5	3	24	33	4	4	4	4	4	4	4	4	32	3	3	3	3	3	3	3	3	3	3	3	3	3	3	3	3	48
550	Eastern China	472	Mobile Submission	Yangzhou Polytechnic Institute	2	20	2	2	3	3	12	16	2	2	2	2	2	2	2	2	16	2	3	2	3	2	2	2	2	2	2	3	3	3	3	2	4	40
551	Eastern China	527	WeChat	Yangzhou Polytechnic Institute	2	19	2	1	1	2	0	42	4	4	4	4	4	4	4	4	32	2	2	2	2	2	2	2	2	3	2	2	2	2	2	2	2	33
552	Eastern China	552	Mobile Submission	Yangzhou Polytechnic Institute	2	20	2	1	2	1	1	38	4	4	4	4	4	4	4	4	32	3	3	3	3	3	3	3	3	3	3	3	3	3	3	3	3	48
553	Eastern China	577	Mobile Submission	Yangzhou Polytechnic Institute	2	19	2	1	2	2	2	17	4	4	4	4	4	4	4	4	32	2	3	2	3	2	2	2	3	3	2	3	3	3	3	2	3	41
554	Eastern China	300	Mobile Submission	Yangzhou Polytechnic Institute	1	19	2	3	5	5	60	17	3	3	3	3	3	3	3	3	24	3	3	3	3	3	3	3	3	3	3	3	3	3	3	3	3	48
555	Eastern China	292	Mobile Submission	Yangzhou Polytechnic Institute	1	19	2	1	4	3	9	16	1	1	1	1	1	1	1	1	8	2	1	2	2	2	2	2	2	2	2	2	2	2	2	2	2	31
556	Eastern China	311	Mobile Submission	Yangzhou Polytechnic Institute	1	19	2	1	1	2	0	14	4	4	4	4	4	4	4	4	32	2	2	2	2	2	2	2	2	2	2	2	2	2	2	2	2	32
557	Eastern China	588	Mobile Submission	Yangzhou Polytechnic Institute	2	18	2	5	5	3	60	19	4	4	3	3	3	3	4	4	28	2	2	2	2	2	3	2	3	3	1	4	4	4	2	2	4	42
558	Eastern China	312	Mobile Submission	Yangzhou Polytechnic Institute	1	20	2	3	4	2	18	27	4	3	4	3	3	4	3	4	28	3	2	2	3	2	2	3	2	3	2	3	2	3	2	3	3	40
559	Eastern China	325	Mobile Submission	Yangzhou Polytechnic Institute	1	20	2	4	5	5	80	14	5	5	5	5	5	5	5	5	40	1	4	2	4	1	4	1	4	4	1	4	4	4	4	3	4	49
560	Eastern China	599	Mobile Submission	Yangzhou Polytechnic Institute	2	20	2	1	2	3	3	25	3	3	3	3	3	3	3	3	24	2	2	2	2	2	2	2	2	2	2	2	2	2	2	2	2	32
561	Eastern China	614	Mobile Submission	Yangzhou Polytechnic Institute	1	20	2	2	2	5	10	14	5	5	5	5	5	5	5	5	40	2	4	1	2	2	2	1	4	3	1	3	4	4	4	4	4	45
562	Eastern China	610	Mobile Submission	Yangzhou Polytechnic Institute	2	19	2	3	4	4	36	32	4	4	4	4	4	4	4	4	32	3	2	3	2	3	2	2	3	3	2	3	3	3	3	3	3	43
563	Eastern China	625	Mobile Submission	Yangzhou Polytechnic Institute	2	19	2	1	1	1	0	22	3	3	3	3	3	3	3	3	24	3	2	2	2	3	3	3	3	3	2	3	3	3	3	3	3	44
564	Eastern China	344	Mobile Submission	Yangzhou Polytechnic Institute	1	19	2	1	2	2	2	19	3	3	3	3	3	3	3	3	24	2	3	2	3	2	3	2	3	3	2	3	3	3	3	2	3	42
566	Eastern China	359	Mobile Submission	Yangzhou Polytechnic Institute	1	19	2	3	5	4	48	14	1	1	1	1	1	1	1	1	8	1	3	1	2	1	4	2	3	2	3	2	3	2	3	2	3	37
567	Eastern China	630	Mobile Submission	Yangzhou Polytechnic Institute	2	19	2	1	3	2	4	15	4	2	4	3	4	4	4	4	29	1	4	2	4	1	4	1	4	4	1	4	4	4	4	1	4	47
568	Eastern China	640	Mobile Submission	Yangzhou Polytechnic Institute	2	19	2	1	2	1	1	19	5	5	5	5	5	5	5	5	40	2	3	2	3	2	4	2	3	3	2	3	3	4	4	2	4	46
569	Eastern China	369	Mobile Submission	Yangzhou Polytechnic Institute	1	21	2	1	2	3	3	16	4	4	4	4	4	4	4	4	32	3	3	3	3	1	1	1	1	1	1	1	1	4	4	2	4	34
570	Eastern China	649	Mobile Submission	Yangzhou Polytechnic Institute	2	19	2	1	2	5	5	20	3	3	3	3	3	3	3	3	24	2	3	3	3	3	3	2	3	3	2	3	3	3	3	3	3	45
571	Eastern China	382	Mobile Submission	Yangzhou Polytechnic Institute	1	19	2	4	3	3	24	15	2	2	2	2	2	2	2	2	16	2	2	2	2	2	2	2	2	2	2	2	2	2	2	2	2	32
572	Eastern China	662	Mobile Submission	Yangzhou Polytechnic Institute	1	19	2	1	5	3	12	15	5	5	5	5	5	5	5	5	40	1	1	1	4	1	4	1	4	4	4	4	4	4	4	1	4	46
573	Eastern China	376	Mobile Submission	Yangzhou Polytechnic Institute	1	20	2	4	5	3	48	15	2	2	2	2	3	3	3	3	20	2	3	2	3	2	3	2	3	2	3	2	3	3	3	2	4	42
574	Eastern China	655	Mobile Submission	Yangzhou Polytechnic Institute	2	20	2	1	1	1	0	26	4	4	4	4	4	3	3	3	29	1	1	1	3	1	4	1	4	4	1	4	4	4	4	2	4	43
575	Eastern China	682	Mobile Submission	Yangzhou Polytechnic Institute	2	19	2	5	4	3	45	28	4	4	4	4	4	4	4	4	32	1	4	1	4	1	2	2	4	4	1	4	4	4	4	2	4	46
576	Eastern China	406	Mobile Submission	Yangzhou Polytechnic Institute	1	20	2	3	3	2	12	25	4	4	4	4	4	4	4	4	32	2	3	2	2	2	2	2	2	2	3	3	2	2	2	3	2	36
577	Eastern China	416	Mobile Submission	Yangzhou Polytechnic Institute	2	19	2	2	4	5	30	31	4	4	4	4	4	4	4	4	32	1	1	4	1	1	3	3	1	3	4	1	1	3	3	4	3	37
578	Eastern China	688	Mobile Submission	Yangzhou Polytechnic Institute	2	20	2	1	1	2	0	27	4	4	4	4	4	4	4	3	31	3	2	3	1	4	2	2	1	1	2	2	2	3	1	4	3	36
579	Eastern China	724	Mobile Submission	Yangzhou Polytechnic Institute	1	20	2	1	2	3	3	21	1	1	1	1	3	3	3	2	15	2	2	3	3	2	3	2	2	3	2	3	3	3	3	3	3	42
580	Eastern China	442	Mobile Submission	Yangzhou Polytechnic Institute	1	19	2	4	5	5	80	24	3	3	3	3	3	3	3	3	24	2	3	2	3	1	3	2	3	4	1	4	4	4	4	2	4	46
581	Eastern China	728	Mobile Submission	Yangzhou Polytechnic Institute	1	20	2	3	3	4	24	15	2	2	2	2	3	2	3	3	19	3	3	3	2	2	2	2	2	2	2	2	2	2	2	2	2	35
582	Eastern China	726	Mobile Submission	Yangzhou Polytechnic Institute	2	19	2	1	1	1	0	27	5	5	5	5	5	4	4	5	38	2	2	2	3	3	2	2	4	4	1	4	4	4	4	2	4	47
583	Eastern China	457	Mobile Submission	Yangzhou Polytechnic Institute	2	19	2	1	3	3	6	21	5	5	5	5	5	5	5	5	40	1	4	1	4	2	2	2	4	4	1	4	4	4	4	2	4	47
585	Eastern China	476	Mobile Submission	Yangzhou Polytechnic Institute	1	20	2	2	3	3	12	18	4	4	4	4	4	4	4	4	32	2	2	2	3	2	3	2	3	3	3	3	3	3	3	3	3	43
586	Eastern China	483	Mobile Submission	Yangzhou Polytechnic Institute	1	20	2	1	2	3	3	32	4	4	4	4	4	4	4	4	32	1	4	1	4	1	4	1	4	4	1	4	4	4	4	2	1	44
587	Eastern China	764	Mobile Submission	Yangzhou Polytechnic Institute	2	20	2	5	2	5	25	21	4	4	4	4	4	4	4	4	32	2	3	2	3	2	3	2	3	3	1	3	3	3	3	2	3	41
588	Eastern China	758	Mobile Submission	Yangzhou Polytechnic Institute	2	19	2	4	3	2	16	33	4	4	4	4	4	4	4	4	32	2	3	3	3	2	2	2	2	3	3	3	3	2	3	3	4	43
589	Eastern China	498	Mobile Submission	Yangzhou Polytechnic Institute	1	20	2	4	5	3	48	18	4	4	4	4	4	3	4	5	32	2	2	2	3	1	4	1	2	3	1	3	4	1	4	1	4	38
590	Eastern China	496	Mobile Submission	Yangzhou Polytechnic Institute	1	18	2	4	4	4	48	15	1	1	1	1	1	1	1	1	8	1	3	1	3	1	1	1	3	3	1	3	3	3	3	3	3	36
591	Eastern China	508	Mobile Submission	Yangzhou Polytechnic Institute	1	19	2	2	2	2	4	18	4	4	4	4	4	4	4	4	32	2	2	2	2	2	4	2	4	4	1	4	4	4	4	2	4	47
592	Eastern China	720	Mobile Submission	Yangzhou Polytechnic Institute	2	19	2	3	2	3	9	18	3	1	1	1	1	1	1	1	10	2	3	2	4	2	4	2	4	4	1	4	4	4	4	3	4	51
593	Eastern China	786	Mobile Submission	Yangzhou Polytechnic Institute	2	19	2	1	1	1	0	21	2	3	2	2	4	3	4	4	24	3	3	3	3	3	2	3	3	3	1	3	3	3	3	3	3	45
594	Eastern China	518	Mobile Submission	Yangzhou Polytechnic Institute	1	20	2	3	4	3	27	20	1	1	1	1	1	1	1	1	8	1	4	1	4	2	4	1	4	4	1	4	4	4	4	2	4	48
595	Eastern China	512	Mobile Submission	Yangzhou Polytechnic Institute	2	20	2	1	1	1	0	20	4	4	4	4	4	4	4	4	32	2	2	3	3	2	3	2	3	3	2	3	3	3	3	3	4	44
596	Eastern China	511	Mobile Submission	Yangzhou Polytechnic Institute	1	21	2	1	1	1	0	19	3	3	3	3	3	3	3	3	24	2	3	2	2	2	3	2	3	3	2	3	3	3	3	3	3	42
597	Eastern China	525	Mobile Submission	Yangzhou Polytechnic Institute	1	20	2	3	2	5	15	19	4	4	4	4	4	4	4	4	32	3	2	3	2	3	2	2	2	2	2	3	3	3	3	3	2	40
598	Eastern China	565	Mobile Submission	Yangzhou Polytechnic Institute	1	19	2	1	2	3	3	24	4	4	4	4	4	4	4	4	32	2	3	2	3	2	3	2	3	3	2	3	3	3	3	2	3	42
599	Eastern China	846	Mobile Submission	Yangzhou Polytechnic Institute	2	19	2	1	2	3	3	31	3	3	3	3	3	3	3	3	24	1	3	2	3	2	3	2	3	3	2	3	3	3	2	2	3	40
600	Eastern China	843	Mobile Submission	Yangzhou Polytechnic Institute	2	19	2	1	2	1	1	18	3	3	3	3	3	3	3	3	24	2	2	1	3	2	4	2	3	3	2	3	3	4	4	4	4	46
601	Eastern China	600	Mobile Submission	Yangzhou Polytechnic Institute	1	19	2	3	4	3	27	24	4	4	4	4	4	4	4	4	32	1	4	3	4	1	3	1	3	3	1	3	3	3	3	2	3	41
602	Eastern China	600	Mobile Submission	Yangzhou Polytechnic Institute	1	20	2	4	1	2	0	30	5	4	4	4	4	4	4	4	33	3	2	3	2	3	2	3	2	3	2	2	3	3	2	3	3	41
603	Eastern China	604	Mobile Submission	Yangzhou Polytechnic Institute	2	19	2	2	3	3	12	22	5	5	5	5	5	5	5	5	40	3	2	1	2	2	2	1	2	4	2	2	4	3	4	4	4	42
604	Eastern China	595	Mobile Submission	Yangzhou Polytechnic Institute	2	20	2	2	3	3	12	19	4	4	4	4	4	4	4	4	32	2	3	2	3	2	3	2	3	3	2	3	3	3	3	2	3	42
605	Eastern China	608	Mobile Submission	Yangzhou Polytechnic Institute	1	20	2	4	4	3	36	16	4	4	4	4	4	4	4	4	32	2	3	2	3	2	3	2	3	3	2	3	3	3	3	2	3	42
606	Eastern China	860	Mobile Submission	Yangzhou Polytechnic Institute	1	21	2	1	2	5	5	38	3	3	3	3	3	3	3	3	24	2	2	2	2	2	2	2	2	2	2	2	2	2	2	2	2	32
607	Eastern China	630	Mobile Submission	Yangzhou Polytechnic Institute	1	19	2	3	5	5	60	19	5	5	5	5	5	5	5	5	40	1	4	1	4	1	4	1	4	4	1	4	4	4	4	2	4	47
608	Eastern China	635	Mobile Submission	Yangzhou Polytechnic Institute	1	20	2	5	5	5	100	14	4	4	4	4	4	4	4	4	32	2	4	2	4	1	4	1	4	4	1	4	4	4	4	1	4	48
609	Eastern China	638	Mobile Submission	Yangzhou Polytechnic Institute	1	20	2	3	3	5	30	17	2	3	2	2	4	4	4	4	25	1	3	1	3	2	3	2	3	3	2	3	3	3	3	3	3	41
610	Eastern China	426	Mobile Submission	Nanjing Xiaozhuang University	2	20	2	2	3	3	12	18	4	4	4	4	4	4	4	4	32	2	4	3	3	3	4	2	4	4	2	4	4	4	4	2	4	53
611	Eastern China	641	Mobile Submission	Yangzhou Polytechnic Institute	2	20	2	1	1	2	0	16	5	5	5	5	5	5	5	5	40	2	3	2	3	2	3	2	3	4	1	4	4	4	4	2	4	47
612	Eastern China	649	Mobile Submission	Yangzhou Polytechnic Institute	1	20	2	3	3	4	24	23	1	4	1	1	3	3	3	4	20	2	2	3	3	2	2	2	3	3	2	2	3	3	3	3	4	42
613	Eastern China	644	Mobile Submission	Yangzhou Polytechnic Institute	1	21	2	1	2	4	4	28	3	3	3	3	3	3	3	3	24	2	2	2	2	2	2	2	2	2	2	2	2	2	2	2	2	32
614	Eastern China	949	Mobile Submission	Yangzhou Polytechnic Institute	2	20	2	1	3	2	4	24	4	4	4	4	4	4	4	4	32	2	3	3	4	1	4	1	4	4	1	4	4	4	4	1	4	48
615	Eastern China	678	Mobile Submission	Yangzhou Polytechnic Institute	1	20	2	4	2	3	12	29	5	5	5	5	5	5	5	5	40	1	3	2	3	2	3	2	3	3	2	3	3	3	3	3	3	42
616	Eastern China	703	Mobile Submission	Yangzhou Polytechnic Institute	1	19	2	2	3	5	20	24	3	4	4	4	4	4	5	4	32	1	3	2	2	1	3	2	2	3	2	3	4	2	4	3	4	41
617	Eastern China	709	Mobile Submission	Yangzhou Polytechnic Institute	1	19	2	1	2	2	2	22	4	3	3	2	3	2	3	3	23	2	3	3	3	2	3	2	3	3	3	3	3	3	3	3	4	46
618	Eastern China	689	Mobile Submission	Yangzhou Polytechnic Institute	1	21	2	4	3	3	24	19	3	1	3	1	1	3	3	3	18	1	3	1	3	1	3	1	3	3	1	3	3	3	3	2	4	38
619	Eastern China	991	Mobile Submission	Yangzhou Polytechnic Institute	2	19	2	1	3	3	6	21	5	5	5	5	5	5	5	2	37	2	2	2	2	2	2	2	3	4	2	4	4	4	4	2	4	45
620	Eastern China	745	Mobile Submission	Yangzhou Polytechnic Institute	2	20	2	1	1	2	0	14	4	4	4	4	4	4	4	4	32	2	3	3	3	2	3	2	3	3	2	3	3	3	3	2	3	43
621	Eastern China	752	Mobile Submission	Yangzhou Polytechnic Institute	1	20	2	3	4	5	45	15	1	1	1	1	1	1	1	1	8	1	4	1	1	1	4	1	4	4	1	4	4	4	4	2	4	44
623	Eastern China	998	Mobile Submission	Yangzhou Polytechnic Institute	2	21	2	1	4	3	9	25	3	3	3	3	3	3	3	3	24	2	3	2	3	3	2	2	4	4	1	4	2	4	4	2	4	46
624	Eastern China	769	Mobile Submission	Yangzhou Polytechnic Institute	1	20	2	4	5	4	64	20	1	5	5	5	5	5	5	5	36	1	4	1	4	1	4	1	4	4	1	4	4	4	4	2	4	47
625	Eastern China	766	Mobile Submission	Yangzhou Polytechnic Institute	1	20	2	1	3	2	4	22	4	4	4	4	4	3	3	3	29	2	2	3	2	3	2	2	2	2	2	2	2	2	2	3	3	36
626	Eastern China	264	Mobile Submission	Yangzhou Polytechnic Institute	1	19	2	1	2	5	5	17	4	4	4	4	4	4	4	4	32	2	2	2	2	2	2	2	2	2	2	2	2	3	2	3	3	35
627	Eastern China	789	Mobile Submission	Yangzhou Polytechnic Institute	1	20	2	4	5	4	64	18	4	4	4	4	4	4	4	4	32	1	3	1	4	2	3	1	3	4	1	4	4	4	4	2	4	45
628	Eastern China	542	Mobile Submission	Nanjing Xiaozhuang University	1	20	3	1	3	5	10	16	1	4	3	3	3	3	4	4	25	2	4	1	4	1	4	1	4	4	4	4	4	4	4	2	4	51
629	Eastern China	287	Mobile Submission	Yangzhou Polytechnic Institute	1	20	2	2	3	3	12	15	1	1	1	1	1	1	1	1	8	1	4	4	4	1	3	1	1	2	2	2	2	2	2	2	2	35
630	Eastern China	709	Mobile Submission	Yangzhou Polytechnic Institute	2	20	2	2	2	2	4	28	4	4	4	4	4	4	4	4	32	2	2	2	2	3	2	3	2	2	3	3	3	3	3	3	3	41
631	Eastern China	799	Mobile Submission	Yangzhou Polytechnic Institute	2	18	2	1	1	2	0	20	4	4	4	4	4	4	4	4	32	2	3	2	3	2	3	2	3	3	2	3	3	3	3	2	3	42
632	Eastern China	826	Mobile Submission	Yangzhou Polytechnic Institute	1	21	2	1	2	2	2	24	4	4	4	4	4	3	3	3	29	2	3	4	3	3	3	2	2	3	3	2	4	2	4	3	4	47
633	Eastern China	789	Mobile Submission	Yangzhou Polytechnic Institute	2	18	2	1	2	2	2	21	2	3	4	4	4	4	4	4	29	3	2	2	3	2	2	2	2	3	2	3	3	3	3	2	4	41
634	Eastern China	307	Mobile Submission	Yangzhou Polytechnic Institute	1	20	2	2	2	4	8	17	5	5	5	5	5	5	5	5	40	1	1	1	1	1	4	1	1	4	1	4	4	4	4	4	4	40
635	Eastern China	325	Mobile Submission	Yangzhou Polytechnic Institute	1	20	2	3	2	3	9	44	4	3	4	3	4	3	4	3	28	2	2	2	2	2	2	2	2	2	2	2	2	2	2	2	2	32
636	Eastern China	328	Mobile Submission	Yangzhou Polytechnic Institute	1	21	2	1	1	2	0	23	2	4	4	4	4	4	4	4	30	3	3	3	4	2	4	4	4	4	1	4	4	4	4	2	4	54
637	Eastern China	338	Mobile Submission	Yangzhou Polytechnic Institute	1	19	2	1	1	1	0	30	3	3	3	3	3	3	3	3	24	3	3	3	3	3	3	3	3	3	3	3	3	3	3	3	3	48
638	Eastern China	340	Mobile Submission	Yangzhou Polytechnic Institute	1	19	2	1	2	3	3	14	5	5	5	5	5	5	5	5	40	1	1	1	4	1	4	1	4	4	1	4	4	4	4	2	4	44
639	Eastern China	347	Mobile Submission	Yangzhou Polytechnic Institute	1	21	2	3	4	4	36	14	1	1	1	1	1	1	1	1	8	1	4	1	4	1	4	1	4	4	1	4	4	4	4	1	4	46
640	Eastern China	366	Mobile Submission	Yangzhou Polytechnic Institute	1	19	2	1	2	1	1	44	1	1	1	1	1	1	1	1	8	4	4	4	4	4	4	4	4	4	4	4	4	4	4	4	4	64
641	Eastern China	369	Mobile Submission	Yangzhou Polytechnic Institute	1	20	2	2	3	3	12	19	5	5	5	5	5	5	5	5	40	2	4	2	4	2	2	2	4	4	2	2	4	4	4	2	4	48
642	Eastern China	868	Mobile Submission	Yangzhou Polytechnic Institute	2	19	2	1	3	3	6	22	3	3	3	3	3	3	3	3	24	2	2	2	2	2	2	2	2	2	2	2	2	2	2	2	2	32
643	Eastern China	362	Mobile Submission	Yangzhou Polytechnic Institute	1	19	2	1	1	1	0	21	4	4	4	4	4	4	4	4	32	2	2	2	2	2	2	2	2	2	2	2	2	2	2	2	2	32
644	Eastern China	603	Mobile Submission	Yangzhou Polytechnic Institute	2	19	2	1	1	3	0	27	4	4	4	4	4	4	4	4	32	3	3	3	3	3	3	2	3	3	3	3	3	3	3	3	3	47
645	Eastern China	862	Mobile Submission	Yangzhou Polytechnic Institute	1	19	2	3	5	4	48	19	3	3	3	3	3	3	3	3	24	2	3	2	3	2	3	2	3	3	1	3	3	3	3	2	2	40
646	Eastern China	426	Mobile Submission	Yangzhou Polytechnic Institute	1	21	2	1	2	3	3	15	4	4	4	4	4	4	4	4	32	2	3	2	3	1	3	1	3	4	1	4	4	4	4	2	4	45
647	Eastern China	469	Mobile Submission	Yangzhou Polytechnic Institute	1	18	2	3	5	4	48	27	2	3	3	3	3	3	3	3	23	1	4	1	4	1	3	1	2	4	1	4	4	4	4	2	4	44
648	Eastern China	466	Mobile Submission	Yangzhou Polytechnic Institute	1	20	2	2	2	2	4	26	2	2	2	2	4	4	4	4	24	2	4	2	3	1	3	2	3	4	1	3	4	4	3	2	4	45
649	Eastern China	473	Mobile Submission	Yangzhou Polytechnic Institute	1	21	2	4	5	5	80	23	4	4	4	4	4	4	4	4	32	1	2	4	4	1	3	1	3	1	1	3	3	3	3	2	3	38
650	Eastern China	500	Mobile Submission	Yangzhou Polytechnic Institute	1	22	2	3	4	3	27	19	1	1	1	1	1	1	1	1	8	1	3	2	3	1	3	1	3	3	1	3	3	3	3	2	4	39
651	Eastern China	500	Mobile Submission	Yangzhou Polytechnic Institute	1	19	2	4	5	5	80	14	4	4	4	4	4	4	4	4	32	2	4	2	3	2	3	2	3	3	2	2	3	3	3	3	3	43
652	Eastern China	511	Mobile Submission	Yangzhou Polytechnic Institute	1	21	2	2	2	2	4	14	5	5	5	5	5	5	5	5	40	1	4	1	4	1	4	1	4	4	1	4	4	4	4	1	4	46
653	Eastern China	518	Mobile Submission	Yangzhou Polytechnic Institute	1	20	2	1	1	2	0	19	3	3	3	3	3	3	3	3	24	1	2	3	3	2	1	1	3	3	2	3	3	3	3	3	3	39
654	Eastern China	525	Mobile Submission	Yangzhou Polytechnic Institute	1	20	2	2	5	5	40	22	3	3	3	3	3	3	3	3	24	2	3	2	3	2	3	2	3	3	2	3	3	3	3	3	3	43
655	Eastern China	259	Mobile Submission	Nanjing Xiaozhuang University	1	19	2	5	5	4	80	56	5	5	5	5	5	5	5	5	40	4	4	4	4	4	4	4	4	4	4	4	4	4	4	4	4	64
656	Eastern China	538	Mobile Submission	Yangzhou Polytechnic Institute	1	18	2	3	5	4	48	19	4	3	3	3	4	4	4	4	29	2	3	2	4	1	4	1	3	4	1	4	4	4	4	2	4	47
657	Eastern China	513	Mobile Submission	Yangzhou Polytechnic Institute	1	19	2	1	1	3	0	20	4	4	4	4	4	4	4	4	32	2	3	2	2	2	2	2	3	4	2	4	4	4	4	2	4	46
658	Eastern China	552	Mobile Submission	Yangzhou Polytechnic Institute	1	20	2	1	4	1	3	24	5	5	5	5	5	5	5	5	40	4	4	4	4	4	4	1	4	4	1	4	4	4	4	1	4	55
659	Eastern China	546	Mobile Submission	Yangzhou Polytechnic Institute	1	19	2	2	3	2	8	17	4	4	1	1	1	1	5	1	18	1	4	1	4	4	4	4	4	3	3	4	3	2	3	3	3	50
660	Eastern China	536	Mobile Submission	Yangzhou Polytechnic Institute	1	21	2	3	4	3	27	23	4	4	4	4	4	3	4	4	31	1	3	3	4	1	3	1	3	3	1	3	3	3	3	3	4	42
661	Eastern China	547	Mobile Submission	Yangzhou Polytechnic Institute	2	19	2	2	2	2	4	14	4	5	4	4	4	4	4	4	33	1	1	1	4	1	4	1	4	4	1	4	4	4	4	1	4	43
662	Eastern China	563	Mobile Submission	Yangzhou Polytechnic Institute	1	20	2	1	5	2	8	17	4	4	5	5	5	5	5	5	38	1	4	2	4	1	4	1	4	4	1	4	4	4	4	1	4	47
663	Eastern China	562	Mobile Submission	Yangzhou Polytechnic Institute	1	20	2	2	2	3	6	20	5	5	5	5	5	5	5	5	40	1	2	3	4	1	4	2	3	4	1	4	4	3	4	2	4	46
664	Eastern China	572	Mobile Submission	Yangzhou Polytechnic Institute	1	20	2	2	5	3	24	19	4	4	4	4	4	4	4	4	32	2	3	2	4	2	4	2	4	4	2	4	4	3	4	2	4	50
665	Eastern China	593	Mobile Submission	Yangzhou Polytechnic Institute	2	19	2	2	3	2	8	20	4	3	3	3	3	3	3	3	25	2	4	3	4	2	3	2	3	3	2	3	3	3	3	3	4	47
666	Eastern China	598	Mobile Submission	Yangzhou Polytechnic Institute	1	19	2	2	2	3	6	21	2	2	3	3	3	3	3	3	22	1	3	1	3	1	3	2	2	3	1	3	3	3	3	2	3	37
667	Eastern China	418	Mobile Submission	Yangzhou Polytechnic Institute	1	20	2	1	1	1	0	20	3	3	3	3	3	3	3	3	24	2	2	2	2	2	2	2	2	2	2	2	2	2	2	2	2	32
668	Eastern China	610	Mobile Submission	Yangzhou Polytechnic Institute	1	19	2	5	5	4	80	26	4	4	4	4	4	4	4	4	32	2	2	3	2	2	2	2	4	4	1	4	2	4	4	2	4	44
669	Eastern China	651	Mobile Submission	Yangzhou Polytechnic Institute	1	20	2	2	3	3	12	14	5	5	5	5	5	5	5	5	40	1	4	1	4	1	4	1	4	4	1	4	4	4	4	1	4	46
670	Eastern China	358	Mobile Submission	Yangzhou Polytechnic Institute	1	19	2	1	4	4	12	15	5	5	5	5	5	5	5	5	40	1	3	1	3	1	4	1	4	4	1	4	4	4	4	1	4	44
671	Eastern China	693	Mobile Submission	Yangzhou Polytechnic Institute	1	19	2	2	2	5	10	28	4	4	4	4	4	3	3	3	29	2	2	3	3	2	2	3	3	3	2	3	3	3	3	2	4	43
672	Eastern China	694	Mobile Submission	Yangzhou Polytechnic Institute	2	20	2	4	3	4	32	16	4	3	3	4	4	3	3	2	26	2	3	2	4	1	4	1	4	4	1	4	4	4	4	2	4	48
673	Eastern China	703	Mobile Submission	Yangzhou Polytechnic Institute	1	19	2	4	4	2	24	16	4	4	4	4	4	4	4	4	32	2	3	2	4	1	4	1	4	3	1	4	4	4	4	2	4	47
674	Eastern China	706	Mobile Submission	Yangzhou Polytechnic Institute	1	19	2	1	2	2	2	18	4	4	4	4	4	4	4	4	32	1	4	2	4	1	4	1	4	4	1	4	4	4	4	2	4	48
675	Eastern China	203	Mobile Submission	Yangzhou Polytechnic Institute	1	20	2	1	1	1	0	33	4	4	4	4	4	4	4	4	32	3	3	3	3	3	3	3	3	3	3	3	3	3	3	3	3	48
676	Eastern China	536	Mobile Submission	Yangzhou Polytechnic Institute	2	20	2	1	2	4	4	20	4	4	4	4	4	4	4	2	30	2	3	3	3	1	3	2	3	3	1	3	3	3	3	2	3	41
677	Eastern China	231	Mobile Submission	Yangzhou Polytechnic Institute	1	20	2	1	2	2	2	14	2	2	2	2	2	2	2	2	16	2	2	2	2	2	2	2	2	2	2	2	2	2	2	2	2	32
678	Eastern China	246	Mobile Submission	Yangzhou Polytechnic Institute	1	19	2	2	4	3	18	36	4	4	4	4	4	4	4	4	32	3	3	3	3	3	3	3	3	3	3	3	3	3	3	3	3	48
679	Eastern China	255	Mobile Submission	Yangzhou Polytechnic Institute	1	20	2	2	3	4	16	21	5	5	5	5	5	5	5	5	40	2	2	2	2	2	2	2	2	2	2	2	2	4	2	3	4	37
680	Eastern China	260	Mobile Submission	Yangzhou Polytechnic Institute	1	19	2	1	1	4	0	26	5	5	5	5	5	5	5	5	40	4	4	4	4	4	4	4	4	4	4	4	4	4	4	4	4	64
681	Eastern China	273	Mobile Submission	Yangzhou Polytechnic Institute	1	19	2	2	2	1	2	14	3	3	3	3	3	3	3	3	24	2	2	2	2	2	2	2	2	2	2	2	2	2	2	2	2	32
682	Eastern China	798	Mobile Submission	Yangzhou Polytechnic Institute	2	20	2	1	2	2	2	22	3	4	3	3	4	4	4	3	28	1	3	2	3	1	3	1	3	3	1	3	3	3	3	1	3	37
683	Eastern China	275	Mobile Submission	Yangzhou Polytechnic Institute	2	19	2	1	5	3	12	15	3	3	3	3	3	3	3	3	24	2	2	2	2	2	2	2	2	2	2	2	2	2	2	2	2	32
684	Eastern China	814	Mobile Submission	Yangzhou Polytechnic Institute	2	19	2	1	3	4	8	24	4	4	4	4	4	4	4	4	32	1	3	2	3	1	2	1	3	4	1	3	3	3	3	1	4	38
685	Eastern China	295	Mobile Submission	Yangzhou Polytechnic Institute	1	20	2	1	3	2	4	44	5	5	5	5	5	5	5	5	40	2	2	2	2	2	2	2	2	2	2	2	2	2	2	2	2	32
686	Eastern China	818	Mobile Submission	Yangzhou Polytechnic Institute	2	19	2	2	2	5	10	19	4	4	4	4	4	4	4	4	32	2	3	2	3	2	3	2	3	3	2	3	3	3	3	2	4	43
687	Eastern China	314	Mobile Submission	Yangzhou Polytechnic Institute	1	20	2	1	2	2	2	19	2	3	3	2	2	3	2	4	21	2	2	2	3	2	2	3	2	2	2	3	2	2	2	3	2	36
688	Eastern China	271	Mobile Submission	Yangzhou Polytechnic Institute	1	19	2	4	5	4	64	16	1	1	1	1	1	1	1	1	8	1	4	3	2	3	2	3	2	3	2	2	2	2	3	3	4	41
689	Eastern China	213	Mobile Submission	Yangzhou Polytechnic Institute	1	20	2	3	4	4	36	15	4	4	4	4	4	4	4	4	32	2	2	2	2	2	2	2	2	2	2	2	2	2	2	2	2	32
690	Eastern China	294	Mobile Submission	Yangzhou Polytechnic Institute	1	19	2	3	4	4	36	23	3	3	3	3	3	3	3	3	24	1	1	1	1	1	1	1	1	1	1	1	1	1	1	1	1	16
691	Eastern China	438	Mobile Submission	Nanjing Xiaozhuang University	2	18	2	1	2	3	3	18	2	2	2	2	2	2	2	2	16	1	2	2	3	1	2	1	3	3	1	3	3	2	3	2	4	36
692	Eastern China	304	Mobile Submission	Yangzhou Polytechnic Institute	1	19	2	1	2	2	2	27	4	4	4	4	4	4	4	4	32	3	3	3	3	3	2	3	3	3	3	3	4	3	3	3	4	49
693	Eastern China	342	Mobile Submission	Yangzhou Polytechnic Institute	1	20	2	2	4	2	12	25	3	3	3	3	3	3	3	3	24	3	3	3	3	3	3	3	3	3	3	3	3	3	3	3	3	48
694	Eastern China	555	Mobile Submission	Yangzhou Polytechnic Institute	1	20	2	1	2	2	2	15	5	5	4	4	4	4	4	4	34	1	3	1	4	1	4	1	4	4	2	4	4	4	4	3	4	48
695	Eastern China	337	Mobile Submission	Yangzhou Polytechnic Institute	1	19	2	1	3	2	4	26	2	2	2	2	2	2	2	2	16	2	2	2	2	2	2	2	2	2	2	2	2	2	2	2	2	32
697	Eastern China	366	Mobile Submission	Yangzhou Polytechnic Institute	1	20	2	2	3	3	12	27	3	2	3	3	2	3	2	2	20	2	2	3	2	3	2	3	3	3	2	3	3	2	3	2	2	40
698	Eastern China	383	Mobile Submission	Yangzhou Polytechnic Institute	1	21	2	2	5	3	24	17	4	3	3	4	4	4	3	4	29	2	2	2	2	2	2	2	2	3	2	3	2	2	3	2	2	35
699	Eastern China	358	Mobile Submission	Yangzhou Polytechnic Institute	1	21	2	4	5	5	80	15	1	1	1	1	1	1	1	1	8	4	4	4	4	4	4	4	4	4	4	4	4	4	4	4	4	64
700	Eastern China	508	Mobile Submission	Yangzhou Polytechnic Institute	1	21	2	5	5	5	100	21	5	5	5	5	5	5	5	1	36	4	1	4	1	1	4	1	4	4	1	2	4	4	2	2	4	43
701	Eastern China	335	Mobile Submission	Yangzhou Polytechnic Institute	1	21	2	2	3	5	20	14	5	5	5	5	5	5	5	5	40	1	4	1	4	2	4	1	4	4	1	4	4	4	4	1	4	47
702	Eastern China	911	Mobile Submission	Yangzhou Polytechnic Institute	1	21	2	3	2	5	15	21	1	1	1	1	1	1	1	1	8	3	4	1	2	4	4	1	1	4	1	4	4	4	1	4	4	46
703	Eastern China	297	Mobile Submission	Yangzhou Polytechnic Institute	1	19	2	2	2	3	6	26	5	5	5	5	5	5	5	5	40	1	1	1	1	1	3	1	3	3	1	1	3	3	3	3	3	32
704	Eastern China	378	Mobile Submission	Yangzhou Polytechnic Institute	1	21	2	3	3	5	30	25	4	4	4	4	4	4	4	4	32	3	3	3	3	3	3	3	3	3	3	3	3	3	3	3	3	48
705	Eastern China	320	Mobile Submission	Yangzhou Polytechnic Institute	1	19	2	2	4	3	18	16	1	1	1	1	1	1	1	1	8	2	2	2	2	2	2	2	2	2	2	2	2	2	2	2	2	32
706	Eastern China	433	Mobile Submission	Yangzhou Polytechnic Institute	1	19	2	3	4	5	45	16	5	5	5	5	5	5	5	5	40	1	1	1	1	1	1	1	1	4	1	4	4	4	4	3	4	36
707	Eastern China	393	Mobile Submission	Yangzhou Polytechnic Institute	2	18	2	2	3	2	8	16	3	3	3	3	3	3	3	3	24	1	3	1	3	1	3	1	3	3	1	3	3	3	3	1	3	36
708	Eastern China	462	Mobile Submission	Yangzhou Polytechnic Institute	1	19	2	2	2	4	8	25	4	4	4	4	4	4	4	4	32	2	3	2	3	2	3	2	3	2	3	2	3	2	3	2	3	40
709	Eastern China	976	Mobile Submission	Yangzhou Polytechnic Institute	2	19	2	1	2	4	4	16	3	3	3	3	4	4	4	4	28	2	3	1	3	3	4	1	3	4	1	4	4	4	4	3	4	48
711	Eastern China	463	Mobile Submission	Yangzhou Polytechnic Institute	1	19	2	2	3	3	12	26	4	4	4	4	4	4	4	4	32	2	2	2	2	2	2	2	2	2	2	2	2	2	2	2	2	32
712	Eastern China	473	Mobile Submission	Yangzhou Polytechnic Institute	2	19	2	3	3	2	12	28	4	4	4	4	4	4	4	4	32	3	2	3	3	3	3	3	3	3	3	3	3	3	3	3	3	47
713	Eastern China	463	Mobile Submission	Yangzhou Polytechnic Institute	1	21	2	1	1	1	0	17	2	2	5	5	5	5	5	5	34	2	2	2	2	2	2	2	2	2	2	2	2	2	2	2	2	32
714	Eastern China	488	Mobile Submission	Yangzhou Polytechnic Institute	1	20	2	1	1	3	0	33	3	4	4	4	3	4	3	4	29	2	2	2	2	2	2	2	2	3	2	2	2	2	2	2	2	33
715	Eastern China	537	Mobile Submission	Yangzhou Polytechnic Institute	1	19	2	2	2	3	6	29	2	2	2	2	4	4	4	4	24	3	3	3	3	3	3	3	3	3	3	3	3	3	3	3	3	48
716	Eastern China	560	Mobile Submission	Yangzhou Polytechnic Institute	1	19	1	1	1	1	0	17	4	4	4	4	4	4	4	4	32	2	2	2	4	4	4	1	4	4	1	4	4	4	4	1	4	49
717	Eastern China	558	Mobile Submission	Yangzhou Polytechnic Institute	1	20	2	3	3	3	18	21	2	2	2	2	2	2	2	2	16	2	3	2	3	2	3	2	4	3	1	3	3	3	4	2	4	44
719	Eastern China	578	Mobile Submission	Yangzhou Polytechnic Institute	1	20	2	1	4	3	9	25	4	4	4	4	4	4	4	4	32	2	4	2	4	2	4	2	2	4	2	4	3	4	4	2	4	49
720	Eastern China	555	Mobile Submission	Yangzhou Polytechnic Institute	2	19	2	2	4	4	24	14	4	2	2	4	4	4	4	4	28	1	3	1	3	1	3	1	3	1	1	3	3	3	3	1	3	34
723	Eastern China	616	Mobile Submission	Yangzhou Polytechnic Institute	2	20	2	1	4	3	9	19	5	5	5	5	5	5	5	5	40	1	4	1	4	1	3	1	4	4	1	4	4	4	4	1	4	45
725	Eastern China	486	Mobile Submission	Yangzhou Polytechnic Institute	1	19	2	1	2	2	2	28	4	4	4	4	4	4	4	4	32	2	2	2	2	2	2	2	2	3	3	3	3	3	3	3	3	40
726	Eastern China	466	Mobile Submission	Yangzhou Polytechnic Institute	1	20	2	5	4	3	45	17	2	2	2	4	2	4	2	2	20	2	3	3	3	2	2	2	3	3	2	3	3	3	2	2	2	40
727	Eastern China	690	Mobile Submission	Yangzhou Polytechnic Institute	2	20	2	2	3	4	16	18	4	4	4	4	4	4	4	4	32	2	3	2	3	2	3	1	3	3	2	3	4	3	3	2	4	43
728	Eastern China	695	Mobile Submission	Yangzhou Polytechnic Institute	2	19	2	1	2	2	2	32	4	4	4	4	4	4	4	4	32	2	3	2	3	2	2	2	3	3	2	3	2	3	3	2	3	40
729	Eastern China	701	Mobile Submission	Yangzhou Polytechnic Institute	1	19	2	2	2	3	6	16	4	4	4	4	4	4	4	4	32	2	2	2	2	2	3	3	3	3	1	3	3	4	4	2	4	43
730	Eastern China	811	Mobile Submission	Yangzhou Polytechnic Institute	2	18	2	1	3	2	4	17	4	4	4	4	4	4	4	4	32	2	2	2	2	2	2	3	3	3	3	2	2	3	2	2	3	38
731	Eastern China	831	Mobile Submission	Yangzhou Polytechnic Institute	1	19	2	1	1	1	0	22	4	4	4	4	4	4	4	4	32	3	2	3	2	3	2	3	2	2	3	2	2	3	2	2	3	39
732	Eastern China	731	Mobile Submission	Yangzhou Polytechnic Institute	1	19	2	1	1	1	0	28	3	3	3	3	3	3	3	3	24	2	2	2	2	2	2	2	2	2	2	2	2	2	2	2	2	32
733	Eastern China	879	Mobile Submission	Yangzhou Polytechnic Institute	1	20	2	1	5	5	20	15	4	3	4	4	4	4	4	4	31	4	4	4	1	4	4	2	3	1	1	3	3	3	1	3	3	44
734	Eastern China	432	Mobile Submission	Yangzhou Polytechnic Institute	1	20	2	2	2	3	6	14	5	5	5	5	5	5	5	5	40	1	1	1	1	1	4	2	3	4	4	4	4	4	4	4	4	46
735	Eastern China	624	Mobile Submission	Nanjing Xiaozhuang University	2	19	2	1	2	4	4	19	5	5	5	5	5	5	4	4	38	1	4	1	4	1	4	1	4	4	1	4	4	4	4	2	4	47
736	Eastern China	331	Mobile Submission	Nanjing Xiaozhuang University	1	18	1	1	2	2	2	24	3	3	3	3	3	3	3	3	24	3	1	3	1	3	2	3	2	2	2	2	3	2	2	3	3	37
737	Eastern China	413	Mobile Submission	Nanjing Xiaozhuang University	1	19	2	3	3	4	24	25	4	4	4	4	4	4	4	4	32	1	4	4	4	1	4	1	4	4	1	4	4	4	4	2	4	50
738	Eastern China	552	Mobile Submission	Nanjing Xiaozhuang University	2	22	4	1	3	2	4	25	4	4	4	4	4	4	4	4	32	2	2	2	2	1	2	1	3	3	1	2	3	3	2	2	3	34
739	Eastern China	986	Mobile Submission	Nanjing Xiaozhuang University	2	18	2	1	1	3	0	29	4	4	4	4	4	4	4	4	32	3	2	2	2	3	3	2	3	3	2	3	3	3	2	3	3	42
740	Eastern China	461	Mobile Submission	Yangzhou Polytechnic Institute	1	20	2	3	4	2	18	19	3	3	3	3	3	3	3	3	24	2	2	2	2	2	2	2	2	2	2	2	2	2	2	2	2	32
741	Eastern China	313	Mobile Submission	Nanjing Xiaozhuang University	1	20	2	5	3	4	40	17	1	1	1	1	1	1	1	1	8	2	2	2	2	2	2	2	2	3	3	3	3	3	3	3	3	40
742	Eastern China	302	Mobile Submission	Nanjing Xiaozhuang University	2	19	2	1	3	2	4	19	3	3	3	3	4	4	4	4	28	2	2	2	2	2	2	2	2	3	2	2	3	3	3	3	3	38
743	Eastern China	252	Mobile Submission	Yangzhou Polytechnic Institute	1	19	2	2	3	3	12	28	4	4	4	4	4	4	4	4	32	3	3	3	3	3	3	3	3	3	3	3	3	3	3	3	3	48
744	Eastern China	242	Mobile Submission	Yangzhou Polytechnic Institute	1	20	2	1	3	2	4	40	4	3	4	3	4	3	3	4	28	2	3	3	3	3	3	3	3	2	3	3	2	2	3	3	2	43
745	Eastern China	257	Mobile Submission	Yangzhou Polytechnic Institute	1	20	2	1	2	2	2	34	3	3	3	3	3	3	3	3	24	2	2	2	2	2	2	2	2	2	2	2	2	2	2	2	2	32
746	Eastern China	271	Mobile Submission	Yangzhou Polytechnic Institute	2	18	2	1	1	2	0	28	3	3	3	3	3	3	3	3	24	2	2	2	2	2	2	2	2	2	2	2	2	2	2	2	2	32
747	Eastern China	270	Mobile Submission	Yangzhou Polytechnic Institute	1	19	2	1	2	2	2	14	4	4	4	4	4	4	4	4	32	2	2	2	2	2	2	2	2	2	2	2	2	4	2	2	4	36
748	Eastern China	288	Mobile Submission	Yangzhou Polytechnic Institute	1	19	2	2	3	4	16	26	3	3	3	3	3	3	3	3	24	3	2	2	2	2	2	2	3	2	2	2	3	2	3	2	2	36
749	Eastern China	273	Mobile Submission	Yangzhou Polytechnic Institute	1	19	2	5	5	3	60	34	4	4	4	4	4	4	4	4	32	3	3	3	3	3	3	3	3	3	3	3	3	3	3	3	3	48
750	Eastern China	301	Mobile Submission	Yangzhou Polytechnic Institute	1	20	2	1	1	1	0	25	3	3	3	3	3	3	3	3	24	2	2	2	2	2	2	2	2	2	2	2	2	2	2	2	2	32
752	Eastern China	835	Mobile Submission	Nanjing Xiaozhuang University	2	19	2	2	2	4	8	17	5	5	5	5	5	5	5	5	40	2	2	2	1	3	2	1	2	3	2	2	4	3	3	2	4	38
753	Eastern China	318	Mobile Submission	Yangzhou Polytechnic Institute	1	20	2	5	5	5	100	24	3	3	3	3	3	3	3	3	24	2	2	2	2	2	2	2	2	2	2	2	2	2	2	2	2	32
754	Eastern China	318	Mobile Submission	Yangzhou Polytechnic Institute	1	20	2	1	1	2	0	25	3	3	3	3	3	3	3	3	24	2	2	2	2	2	2	2	2	2	2	2	2	2	2	2	2	32
755	Eastern China	319	Mobile Submission	Yangzhou Polytechnic Institute	1	21	2	1	4	3	9	15	3	3	3	3	3	3	3	3	24	2	2	2	3	2	2	2	2	3	3	3	3	3	3	3	3	41
756	Eastern China	335	Mobile Submission	Yangzhou Polytechnic Institute	1	19	2	4	3	5	40	14	1	1	1	1	1	1	1	1	8	1	1	1	1	1	1	1	1	1	1	1	1	1	1	1	1	16
757	Eastern China	332	Mobile Submission	Yangzhou Polytechnic Institute	2	19	2	1	1	2	0	25	4	3	4	2	4	4	4	4	29	2	3	2	4	2	3	2	2	2	2	2	2	3	3	2	4	40
758	Eastern China	326	Mobile Submission	Yangzhou Polytechnic Institute	1	19	2	3	3	4	24	15	5	5	5	5	5	5	5	5	40	4	4	4	4	4	4	4	4	4	4	4	4	4	4	1	1	58
759	Eastern China	305	Mobile Submission	Yangzhou Polytechnic Institute	1	19	2	2	2	2	4	35	3	3	3	3	3	3	3	3	24	2	2	2	2	2	2	2	2	2	2	2	2	2	2	2	2	32
760	Eastern China	341	Mobile Submission	Yangzhou Polytechnic Institute	1	21	2	1	1	1	0	31	4	4	4	4	4	4	4	4	32	3	3	3	3	3	3	3	3	3	3	3	3	3	3	3	3	48
761	Eastern China	358	Mobile Submission	Yangzhou Polytechnic Institute	1	19	2	2	2	2	4	40	4	4	4	4	4	4	4	4	32	2	2	2	2	2	2	2	2	2	2	2	2	2	2	2	2	32
762	Eastern China	310	Mobile Submission	Yangzhou Polytechnic Institute	1	21	2	1	2	1	1	48	5	5	5	5	5	5	5	5	40	3	2	2	2	2	2	2	2	2	2	2	2	2	2	2	2	33
763	Eastern China	363	Mobile Submission	Yangzhou Polytechnic Institute	1	19	2	3	5	4	48	27	3	3	3	3	3	3	3	3	24	2	2	2	2	2	2	2	2	2	2	2	2	2	2	2	2	32
764	Eastern China	352	Mobile Submission	Yangzhou Polytechnic Institute	2	20	2	1	2	3	3	16	4	4	4	4	4	4	4	4	32	3	3	3	3	3	3	3	3	2	3	2	2	3	3	3	3	45
765	Eastern China	361	Mobile Submission	Yangzhou Polytechnic Institute	1	19	2	3	4	3	27	14	2	2	2	2	2	2	2	2	16	2	2	2	2	2	2	2	2	2	2	2	2	2	2	2	2	32
766	Eastern China	367	Mobile Submission	Yangzhou Polytechnic Institute	1	19	2	1	1	1	0	17	4	4	4	4	4	4	4	4	32	2	2	2	2	2	2	2	2	2	2	2	2	2	2	2	2	32
767	Eastern China	370	Mobile Submission	Yangzhou Polytechnic Institute	1	20	2	4	5	4	64	19	1	1	1	1	4	4	4	4	20	3	1	3	3	3	4	1	4	1	3	4	4	4	4	2	4	48
768	Eastern China	349	Mobile Submission	Yangzhou Polytechnic Institute	1	19	2	1	2	2	2	14	3	3	3	3	3	3	3	3	24	3	3	3	3	3	3	3	3	3	3	3	3	3	3	3	3	48
769	Eastern China	369	Mobile Submission	Yangzhou Polytechnic Institute	1	20	2	1	1	1	0	27	4	4	4	4	4	4	4	4	32	2	2	2	2	2	2	2	2	2	2	2	2	2	2	2	2	32
770	Eastern China	289	Mobile Submission	Yangzhou Polytechnic Institute	1	18	2	1	2	2	2	35	3	3	3	3	3	3	3	3	24	2	2	2	2	2	2	2	2	2	2	2	2	2	2	2	2	32
771	Eastern China	248	Mobile Submission	Yangzhou Polytechnic Institute	1	19	2	1	1	1	0	14	4	4	4	4	4	4	4	4	32	2	2	2	2	2	2	2	2	2	2	2	2	3	3	3	3	36
772	Eastern China	380	Mobile Submission	Yangzhou Polytechnic Institute	1	20	2	1	5	4	16	15	4	4	4	4	4	4	4	4	32	2	3	2	3	1	3	1	3	4	1	4	4	4	4	4	4	47
773	Eastern China	384	Mobile Submission	Yangzhou Polytechnic Institute	1	23	2	2	3	4	16	28	4	4	4	4	4	4	4	4	32	2	3	2	2	3	2	2	3	3	2	2	3	2	2	2	3	38
774	Eastern China	396	Mobile Submission	Yangzhou Polytechnic Institute	2	20	2	4	4	4	48	16	3	3	3	3	3	3	3	3	24	2	2	2	2	2	2	2	2	2	2	2	2	2	2	2	2	32
775	Eastern China	391	Mobile Submission	Yangzhou Polytechnic Institute	1	22	2	3	3	2	12	25	3	3	3	3	3	3	3	3	24	1	2	2	2	2	2	2	2	3	3	3	3	3	3	3	3	39
776	Eastern China	282	Mobile Submission	Yangzhou Polytechnic Institute	1	20	2	3	3	3	18	39	4	4	4	4	4	4	4	4	32	3	3	3	3	3	3	3	3	2	3	2	3	3	3	3	3	46
777	Eastern China	400	Mobile Submission	Yangzhou Polytechnic Institute	1	20	2	1	1	1	0	36	5	5	5	5	5	5	5	5	40	4	4	4	4	4	4	4	4	4	4	4	4	4	4	4	4	64
778	Eastern China	410	Mobile Submission	Yangzhou Polytechnic Institute	1	19	2	1	1	1	0	19	2	2	2	2	2	2	2	2	16	2	2	2	2	2	2	2	2	2	2	2	2	2	2	2	2	32
779	Eastern China	422	Mobile Submission	Yangzhou Polytechnic Institute	2	19	2	5	5	4	80	19	5	5	5	5	5	5	5	5	40	3	3	3	3	3	3	3	3	3	3	3	3	3	3	3	3	48
780	Eastern China	297	Mobile Submission	Yangzhou Polytechnic Institute	2	20	2	1	1	1	0	26	4	4	4	4	4	4	4	4	32	2	2	2	2	2	2	2	2	2	2	2	2	2	2	2	2	32
781	Eastern China	397	Mobile Submission	Yangzhou Polytechnic Institute	1	19	2	1	1	2	0	32	3	3	3	3	3	3	3	3	24	2	3	3	3	2	3	2	3	3	2	3	3	3	3	3	3	44
782	Eastern China	443	Mobile Submission	Yangzhou Polytechnic Institute	2	19	2	1	2	2	2	27	3	5	1	1	1	1	1	3	16	2	2	3	2	3	2	3	3	3	3	3	3	3	3	3	3	44
784	Eastern China	309	Mobile Submission	Yangzhou Polytechnic Institute	1	20	2	2	5	3	24	15	1	1	1	1	1	1	1	1	8	1	1	1	1	1	4	1	4	4	1	4	4	4	4	1	4	40
785	Eastern China	448	Mobile Submission	Yangzhou Polytechnic Institute	1	20	2	2	2	5	10	26	3	3	3	3	3	3	3	3	24	2	2	2	2	2	2	2	2	2	2	2	2	2	2	2	2	32
786	Eastern China	457	Mobile Submission	Yangzhou Polytechnic Institute	2	19	2	1	3	3	6	15	4	4	4	4	4	4	4	4	32	2	2	2	2	2	2	2	2	3	1	3	3	3	3	2	3	37
787	Eastern China	418	WeChat	Yangzhou Polytechnic Institute	2	19	2	4	5	4	64	14	1	1	1	1	1	1	1	1	8	1	3	1	3	1	1	1	2	3	1	3	3	3	2	2	4	34
788	Eastern China	330	Mobile Submission	Yangzhou Polytechnic Institute	1	19	2	2	4	4	24	33	4	3	3	3	3	4	4	4	28	2	2	2	3	2	2	2	2	2	2	2	2	2	2	2	2	33
789	Eastern China	347	Mobile Submission	Yangzhou Polytechnic Institute	1	20	2	2	2	4	8	31	4	4	4	4	4	4	4	4	32	3	3	3	3	3	3	3	3	3	3	3	3	3	3	3	3	48
790	Eastern China	483	Mobile Submission	Nanjing Xiaozhuang University	2	20	2	1	2	5	5	24	1	5	5	5	5	4	4	4	33	1	4	1	4	1	4	2	3	3	2	3	3	3	2	2	3	41
791	Eastern China	335	Mobile Submission	Yangzhou Polytechnic Institute	1	20	2	4	5	1	16	14	2	2	2	2	2	2	2	2	16	2	2	2	2	2	2	2	2	2	2	2	2	2	2	2	2	32
792	Eastern China	374	Mobile Submission	Yangzhou Polytechnic Institute	1	19	2	4	4	3	36	14	1	1	1	1	4	4	4	4	20	2	1	1	3	1	1	1	3	3	1	3	3	3	3	2	4	35
793	Eastern China	359	Mobile Submission	Yangzhou Polytechnic Institute	1	20	2	1	2	3	3	14	5	4	4	4	4	4	4	4	33	2	2	2	2	3	3	3	3	3	3	3	3	3	3	3	3	44
795	Eastern China	519	Mobile Submission	Yangzhou Polytechnic Institute	1	20	2	4	5	5	80	14	4	4	4	4	4	4	4	4	32	2	2	2	2	2	2	2	2	2	2	2	2	2	2	2	2	32
796	Eastern China	372	Mobile Submission	Yangzhou Polytechnic Institute	1	18	2	4	4	5	60	14	5	5	5	5	5	5	5	5	40	4	1	4	1	4	1	4	1	1	4	1	1	1	1	4	1	34
797	Eastern China	341	Mobile Submission	Yangzhou Polytechnic Institute	1	19	2	2	4	3	18	14	3	3	3	3	3	3	3	3	24	2	2	2	2	2	2	2	2	2	2	2	2	2	2	2	2	32
798	Eastern China	392	Mobile Submission	Yangzhou Polytechnic Institute	1	19	2	4	5	5	80	14	1	1	1	1	3	3	3	3	16	1	4	1	4	1	4	1	4	4	1	4	4	4	4	4	4	49
799	Eastern China	403	Mobile Submission	Yangzhou Polytechnic Institute	1	20	2	3	3	2	12	15	1	1	1	1	1	3	4	4	16	2	3	2	4	2	4	2	4	4	1	4	4	4	4	3	4	51
800	Eastern China	413	Mobile Submission	Yangzhou Polytechnic Institute	1	19	2	3	5	3	36	15	3	3	3	3	3	3	3	3	24	1	4	2	3	3	3	2	3	4	1	4	4	4	4	3	4	49
801	Eastern China	398	Mobile Submission	Yangzhou Polytechnic Institute	2	20	2	1	2	2	2	14	2	2	2	2	2	2	2	2	16	2	2	2	2	2	2	2	2	2	2	2	2	2	2	2	2	32
802	Eastern China	341	Mobile Submission	Yangzhou Polytechnic Institute	1	19	2	2	2	3	6	28	2	2	2	2	2	2	2	2	16	2	3	2	3	2	3	2	1	3	2	3	3	3	3	4	4	43
803	Eastern China	413	WeChat	Yangzhou Polytechnic Institute	1	21	2	4	5	3	48	14	5	1	5	5	5	5	5	5	36	1	4	1	4	1	4	1	4	4	1	4	4	4	4	1	4	46
804	Eastern China	541	Mobile Submission	Yangzhou Polytechnic Institute	2	19	2	1	2	3	3	15	4	4	4	4	4	4	4	4	32	2	2	2	2	2	2	2	2	2	2	2	2	2	2	2	2	32
806	Eastern China	397	Mobile Submission	Yangzhou Polytechnic Institute	1	20	2	3	1	5	0	24	3	3	3	3	3	3	3	3	24	2	3	3	2	2	3	2	3	3	2	3	2	3	3	3	3	42
807	Eastern China	785	Mobile Submission	Nanjing Xiaozhuang University	2	19	2	1	3	3	6	20	4	3	4	3	4	4	4	2	28	2	3	2	4	1	3	1	4	4	1	4	4	4	4	2	4	47
808	Eastern China	448	Mobile Submission	Yangzhou Polytechnic Institute	1	19	2	2	2	3	6	19	4	1	1	1	1	4	4	1	17	2	2	2	3	3	2	2	3	3	2	3	3	3	3	3	3	42
809	Eastern China	442	Mobile Submission	Yangzhou Polytechnic Institute	1	20	2	2	4	3	18	20	3	3	3	3	3	3	3	3	24	2	3	2	3	2	3	2	3	3	2	4	4	3	3	3	3	45
810	Eastern China	464	Mobile Submission	Yangzhou Polytechnic Institute	1	20	2	2	4	2	12	30	4	4	4	4	3	3	4	3	29	2	2	2	3	1	1	1	1	4	2	4	1	3	3	3	4	37
811	Eastern China	481	Mobile Submission	Yangzhou Polytechnic Institute	1	20	2	2	2	1	2	17	5	5	5	5	5	5	5	5	40	1	1	1	3	2	3	2	3	3	2	2	2	2	2	3	4	36
812	Eastern China	1241	Mobile Submission	Nanjing Xiaozhuang University	2	19	2	2	4	3	18	31	4	4	4	4	4	4	4	4	32	3	2	2	2	3	2	1	3	3	2	3	4	2	3	2	4	41
813	Eastern China	458	Mobile Submission	Yangzhou Polytechnic Institute	1	19	1	5	3	2	20	27	4	4	4	4	4	4	4	4	32	2	2	2	2	2	2	2	3	3	2	2	2	3	3	3	3	38
814	Eastern China	492	Mobile Submission	Yangzhou Polytechnic Institute	1	18	2	3	4	3	27	25	4	4	4	4	4	4	4	4	32	2	2	2	2	2	2	2	2	3	3	3	3	3	3	3	3	40
815	Eastern China	530	Mobile Submission	Yangzhou Polytechnic Institute	2	18	2	1	1	1	0	17	4	4	4	4	4	4	4	4	32	2	3	2	3	2	3	2	3	3	2	3	3	3	2	3	3	42
816	Eastern China	533	Mobile Submission	Yangzhou Polytechnic Institute	1	21	2	1	1	1	0	23	4	4	4	4	4	4	3	4	31	3	3	2	2	3	3	3	3	2	2	2	2	3	3	3	3	42
817	Eastern China	678	Mobile Submission	Yangzhou Polytechnic Institute	1	20	2	4	5	4	64	18	4	4	4	4	4	4	4	4	32	1	4	1	4	3	3	3	3	4	2	2	2	2	2	2	2	40
818	Eastern China	534	Mobile Submission	Yangzhou Polytechnic Institute	2	19	2	1	2	3	3	18	4	4	4	4	4	4	4	4	32	2	3	2	3	2	3	2	3	4	2	4	4	4	4	2	4	48
819	Eastern China	558	Mobile Submission	Yangzhou Polytechnic Institute	1	19	2	1	1	2	0	30	4	3	3	3	4	4	4	3	28	2	3	2	2	2	3	2	2	3	2	2	3	3	3	3	3	40
820	Eastern China	628	Mobile Submission	Yangzhou Polytechnic Institute	1	19	2	1	3	4	8	14	4	4	4	4	4	4	4	4	32	2	2	2	2	2	2	2	2	2	2	2	2	2	2	2	2	32
821	Eastern China	621	Mobile Submission	Yangzhou Polytechnic Institute	1	19	2	4	5	4	64	14	5	5	5	5	5	5	5	5	40	1	3	2	3	2	3	2	2	3	2	3	3	3	2	3	3	40
822	Eastern China	551	Mobile Submission	Yangzhou Polytechnic Institute	1	20	2	1	4	5	15	25	2	2	2	2	2	2	2	2	16	3	3	3	3	2	3	3	3	3	3	3	3	3	3	3	3	47
823	Eastern China	577	Mobile Submission	Yangzhou Polytechnic Institute	1	20	2	4	4	3	36	18	3	3	3	3	3	3	3	3	24	3	3	3	3	3	3	3	3	3	3	3	3	3	3	3	3	48
824	Eastern China	584	Mobile Submission	Yangzhou Polytechnic Institute	1	19	2	4	4	3	36	18	3	3	3	3	3	3	3	3	24	2	2	2	2	2	2	2	2	3	2	3	3	3	2	2	3	37
825	Eastern China	586	Mobile Submission	Yangzhou Polytechnic Institute	1	20	2	1	3	2	4	15	3	3	3	3	3	3	3	3	24	3	4	1	3	1	4	1	4	4	1	4	4	4	4	4	4	50
827	Eastern China	689	Mobile Submission	Yangzhou Polytechnic Institute	1	19	2	1	1	1	0	33	1	1	1	1	1	1	1	1	8	2	3	3	3	2	3	2	3	3	2	3	3	3	3	3	3	44
828	Eastern China	628	Mobile Submission	Yangzhou Polytechnic Institute	1	20	2	2	2	5	10	19	1	1	1	1	1	1	1	1	8	1	3	1	3	1	3	1	4	3	1	3	3	3	3	2	3	38
829	Eastern China	644	Mobile Submission	Yangzhou Polytechnic Institute	1	19	2	2	3	2	8	17	4	4	4	4	4	4	4	4	32	2	3	2	2	2	3	2	3	3	2	3	3	3	3	3	4	43
830	Eastern China	526	Mobile Submission	Yangzhou Polytechnic Institute	1	19	2	1	3	2	4	19	3	3	3	3	3	3	3	3	24	1	3	2	3	2	2	2	3	3	1	3	2	3	2	2	2	36
831	Eastern China	647	Mobile Submission	Yangzhou Polytechnic Institute	1	19	2	3	5	4	48	25	5	5	5	5	5	3	5	4	37	1	4	2	3	2	2	1	2	4	2	3	4	3	3	2	4	42
832	Eastern China	662	Mobile Submission	Yangzhou Polytechnic Institute	1	20	2	3	3	2	12	15	2	2	2	2	2	2	2	2	16	2	3	3	3	2	2	2	2	3	2	3	3	3	3	3	3	42
833	Eastern China	665	Mobile Submission	Yangzhou Polytechnic Institute	1	20	2	1	1	1	0	24	4	4	4	4	4	4	4	4	32	2	3	2	4	1	2	1	3	3	1	3	3	3	3	2	3	39
834	Eastern China	698	Mobile Submission	Yangzhou Polytechnic Institute	2	20	2	1	3	2	4	20	4	4	4	4	4	3	4	4	31	2	3	2	3	2	3	2	2	4	2	3	4	4	4	3	4	47
835	Eastern China	698	Mobile Submission	Yangzhou Polytechnic Institute	1	19	2	2	2	2	4	22	4	4	4	4	4	4	4	4	32	2	3	2	2	3	3	3	3	3	2	3	2	3	2	3	3	42
836	Eastern China	714	Mobile Submission	Yangzhou Polytechnic Institute	1	20	2	3	4	3	27	14	5	5	5	5	5	5	5	5	40	1	4	1	4	1	4	1	4	4	1	4	4	4	4	1	4	46
837	Eastern China	715	Mobile Submission	Yangzhou Polytechnic Institute	1	21	2	4	5	5	80	25	3	3	3	3	3	3	3	3	24	2	2	2	2	2	2	2	2	2	2	2	2	2	2	2	2	32
838	Eastern China	764	Mobile Submission	Yangzhou Polytechnic Institute	1	19	2	2	3	4	16	25	4	2	4	4	4	4	4	4	30	3	2	3	2	3	2	3	2	2	2	3	2	3	2	3	3	40
839	Eastern China	776	Mobile Submission	Yangzhou Polytechnic Institute	2	19	2	1	3	3	6	22	4	4	4	4	4	4	4	4	32	1	3	2	4	1	2	1	4	4	1	4	4	4	4	2	4	45
840	Eastern China	800	Mobile Submission	Yangzhou Polytechnic Institute	2	20	2	1	2	2	2	33	4	5	5	5	5	4	5	5	38	2	3	1	3	1	2	2	4	4	1	4	4	4	4	1	4	44
841	Eastern China	803	Mobile Submission	Yangzhou Polytechnic Institute	1	20	2	2	4	3	18	19	3	4	2	2	2	2	2	2	19	3	2	2	2	3	3	2	3	2	3	3	3	4	2	3	4	44
842	Eastern China	711	Mobile Submission	Yangzhou Polytechnic Institute	2	20	2	1	2	2	2	26	4	4	3	3	3	2	3	3	25	2	2	2	2	3	2	2	2	2	2	2	2	2	2	3	2	34
843	Eastern China	522	Mobile Submission	Nanjing Xiaozhuang University	2	22	4	1	2	2	2	15	4	4	4	4	4	4	4	4	32	1	4	1	4	1	4	1	4	4	4	4	4	4	4	1	4	49
844	Eastern China	1241	Mobile Submission	Yangzhou Polytechnic Institute	1	20	2	2	5	4	32	35	3	3	3	3	3	3	3	3	24	4	4	1	1	4	1	4	1	2	3	1	2	1	1	4	4	38
845	Eastern China	1143	Mobile Submission	Nanjing Xiaozhuang University	1	21	3	1	2	5	5	22	3	2	3	3	3	4	4	3	25	3	2	3	2	2	3	2	2	3	2	2	3	2	2	2	4	39
846	Eastern China	1704	Mobile Submission	Nanjing Xiaozhuang University	2	19	2	1	1	2	0	19	3	4	1	1	1	1	1	1	13	1	4	2	3	1	4	1	4	4	4	2	4	4	4	1	4	47
847	Eastern China	542	Mobile Submission	Yangzhou Polytechnic Institute	1	21	2	4	5	5	80	15	5	5	5	5	5	5	5	5	40	1	4	1	4	1	4	1	4	4	1	4	4	4	4	1	4	46
848	Eastern China	578	Mobile Submission	Yangzhou Polytechnic Institute	1	19	2	2	5	4	32	21	5	5	5	5	5	5	5	5	40	1	4	1	4	1	4	1	4	4	1	2	3	3	4	2	4	43
849	Eastern China	553	Mobile Submission	Nanjing Xiaozhuang University	2	19	2	2	3	2	8	21	2	2	2	2	2	2	3	2	17	2	3	2	3	1	3	1	3	4	2	3	4	4	4	2	4	45
850	Eastern China	587	WeChat	Nanjing Xiaozhuang University	2	19	2	1	2	4	4	29	4	4	4	4	4	4	4	4	32	2	3	2	3	3	3	2	3	3	2	3	3	3	3	3	4	45
851	Eastern China	396	WeChat	Nanjing Xiaozhuang University	2	19	2	1	2	3	3	22	4	4	4	4	4	4	4	4	32	2	2	2	2	2	2	2	3	2	2	2	2	2	3	2	3	35
852	Eastern China	595	Link	Nanjing Xiaozhuang University	1	22	4	3	2	5	15	28	5	5	5	5	5	4	4	2	35	2	3	3	3	3	3	2	3	3	1	3	3	4	2	2	4	44
853	Eastern China	271	WeChat	Nanjing Xiaozhuang University	2	19	2	1	4	5	15	14	3	3	3	3	3	3	3	3	24	1	3	1	3	1	3	1	3	1	1	3	3	3	3	1	3	34
854	Eastern China	1098	Mobile Submission	Yangzhou Polytechnic Institute	1	20	2	2	5	3	24	18	3	3	3	3	3	3	3	3	24	2	2	2	2	2	2	2	2	2	2	2	2	3	3	2	4	36
855	Eastern China	1349	Mobile Submission	Nanjing Xiaozhuang University	2	20	2	1	1	3	0	26	4	4	2	2	2	2	2	3	21	3	3	3	2	3	2	3	2	2	2	2	3	2	3	2	4	41
856	Eastern China	583	Mobile Submission	Nanjing Xiaozhuang University	2	18	2	2	4	4	24	21	2	2	2	2	2	2	2	2	16	2	3	2	3	2	3	2	3	3	2	3	3	3	3	3	3	43
857	Eastern China	252	Mobile Submission	Nanjing Xiaozhuang University	1	20	3	1	2	2	2	19	3	3	3	3	3	3	3	3	24	2	2	2	2	2	2	2	2	3	3	3	3	3	3	3	3	40
858	Eastern China	476	Mobile Submission	Nanjing Xiaozhuang University	2	19	2	2	3	2	8	14	4	4	4	4	4	4	4	4	32	2	4	2	4	1	3	1	3	4	1	4	4	4	4	2	4	47
860	Eastern China	490	Mobile Submission	Nanjing Xiaozhuang University	2	22	4	4	3	1	8	31	4	4	4	4	4	4	4	4	32	3	4	2	4	2	4	1	3	4	2	4	4	4	4	2	4	51
861	Eastern China	556	Mobile Submission	Nanjing Xiaozhuang University	2	22	4	5	5	1	20	22	5	5	5	5	5	5	5	5	40	2	2	2	2	2	2	2	2	2	2	2	2	2	2	2	2	32
862	Eastern China	856	Mobile Submission	Nanjing Xiaozhuang University	1	22	4	1	3	3	6	24	3	3	3	3	3	4	4	3	26	3	2	3	2	2	3	2	3	4	2	4	4	4	4	3	4	49
863	Eastern China	270	Mobile Submission	Nanjing Xiaozhuang University	2	21	4	1	3	3	6	39	5	5	5	5	5	5	5	5	40	4	4	4	4	3	2	2	4	4	2	4	4	4	4	2	4	55
864	Eastern China	556	Mobile Submission	Nanjing Xiaozhuang University	1	22	4	3	5	2	24	18	5	5	5	5	5	5	5	5	40	1	4	2	4	1	4	1	4	4	2	4	4	4	4	2	4	49
865	Eastern China	508	Mobile Submission	Nanjing Xiaozhuang University	2	21	4	3	3	2	12	25	3	3	3	3	3	3	3	3	24	2	2	2	2	2	2	2	2	2	2	2	2	2	2	2	2	32
866	Eastern China	1032	Mobile Submission	Nanjing Xiaozhuang University	2	22	4	5	3	1	10	35	2	4	4	4	3	3	3	3	26	2	3	4	3	3	2	2	3	3	2	2	3	3	2	3	3	43
868	Eastern China	483	Mobile Submission	Nanjing Xiaozhuang University	2	19	2	2	2	3	6	25	3	3	3	3	3	3	3	3	24	2	2	2	2	2	2	2	2	2	2	2	2	2	2	2	2	32
869	Eastern China	701	Mobile Submission	Yangzhou Polytechnic Institute	1	21	2	1	3	3	6	19	3	3	3	3	3	3	3	3	24	2	2	2	3	2	3	2	3	3	2	3	3	3	3	2	3	41
871	Eastern China	307	Mobile Submission	Yangzhou Polytechnic Institute	1	21	2	3	4	3	27	20	5	5	5	5	5	5	5	5	40	4	4	4	4	4	4	4	4	4	4	4	4	4	4	4	4	64
872	Eastern China	315	Mobile Submission	Yangzhou Polytechnic Institute	1	20	2	4	5	3	48	26	3	3	3	3	3	3	3	3	24	1	1	1	1	2	1	2	1	1	1	1	1	1	2	1	1	19
873	Eastern China	258	Mobile Submission	Yangzhou Polytechnic Institute	1	20	1	5	1	1	0	47	4	5	4	3	4	5	4	4	33	4	3	3	3	4	3	3	3	3	3	3	3	3	3	3	3	50
874	Eastern China	331	Mobile Submission	Yangzhou Polytechnic Institute	1	18	2	1	2	2	2	14	3	3	3	3	3	3	3	3	24	1	4	1	4	1	4	1	4	4	1	4	4	4	4	2	4	47
875	Eastern China	342	Mobile Submission	Yangzhou Polytechnic Institute	1	20	2	3	4	5	45	32	4	4	4	4	4	4	4	4	32	2	2	2	2	2	2	2	2	2	2	2	2	2	2	2	2	32
876	Eastern China	933	Mobile Submission	Nanjing Xiaozhuang University	2	20	2	2	3	3	12	29	5	4	5	4	4	3	3	4	32	4	2	4	2	2	4	2	3	3	1	2	3	3	1	2	4	42
877	Eastern China	381	Mobile Submission	Yangzhou Polytechnic Institute	1	20	2	3	5	3	36	14	1	1	1	1	1	1	1	1	8	4	4	4	4	2	4	2	2	4	1	1	2	3	3	3	3	46
879	Eastern China	444	Mobile Submission	Yangzhou Polytechnic Institute	1	19	2	5	5	5	100	14	2	2	2	2	2	2	2	2	16	2	4	1	4	1	4	1	4	4	1	4	4	4	4	1	4	47
880	Eastern China	467	Mobile Submission	Yangzhou Polytechnic Institute	1	19	2	5	5	4	80	18	1	1	1	1	1	1	1	1	8	1	4	1	4	1	4	1	4	4	1	4	4	4	4	1	4	46
881	Eastern China	479	Mobile Submission	Yangzhou Polytechnic Institute	1	19	2	2	4	3	18	16	5	5	5	5	5	5	5	5	40	2	3	2	3	2	3	2	3	3	2	3	4	3	3	3	3	44
883	Eastern China	490	Mobile Submission	Yangzhou Polytechnic Institute	1	19	2	4	5	5	80	19	1	1	1	1	1	1	3	3	12	2	2	2	2	2	2	2	2	2	2	2	2	3	3	3	3	36
884	Eastern China	545	Mobile Submission	Yangzhou Polytechnic Institute	1	19	2	1	2	2	2	22	4	4	4	4	4	4	4	4	32	2	3	2	2	3	3	3	3	3	1	3	3	3	3	2	3	42
885	Eastern China	561	Mobile Submission	Yangzhou Polytechnic Institute	1	19	2	2	3	4	16	23	4	4	4	4	2	2	2	2	24	4	3	2	3	4	2	4	3	3	2	3	3	4	3	3	3	49
887	Eastern China	591	Mobile Submission	Yangzhou Polytechnic Institute	1	20	2	2	4	2	12	23	4	4	4	4	5	5	5	5	36	2	2	2	2	4	4	4	4	4	1	4	4	4	4	1	4	50
888	Eastern China	610	Mobile Submission	Yangzhou Polytechnic Institute	1	18	2	2	4	4	24	34	4	4	4	4	4	4	4	4	32	2	2	2	2	2	2	2	2	2	2	2	2	2	2	2	2	32
889	Eastern China	633	Mobile Submission	Yangzhou Polytechnic Institute	2	19	2	1	2	5	5	27	4	4	2	2	2	4	3	3	24	3	2	2	3	2	3	1	3	4	1	4	4	4	4	2	4	46
890	Eastern China	308	Mobile Submission	Yangzhou Polytechnic Institute	1	21	2	2	2	2	4	18	2	2	2	2	2	2	2	2	16	2	2	2	2	2	2	2	2	2	2	2	2	2	2	2	4	34
891	Eastern China	638	Mobile Submission	Yangzhou Polytechnic Institute	1	20	2	2	4	5	30	23	2	2	2	2	2	2	2	2	16	3	3	3	3	3	3	3	3	3	3	3	3	3	3	3	3	48
892	Eastern China	674	Mobile Submission	Yangzhou Polytechnic Institute	2	19	2	1	3	3	6	17	5	5	5	5	5	5	5	5	40	1	4	2	4	1	2	1	4	4	1	4	4	4	4	1	4	45
893	Eastern China	349	Mobile Submission	Yangzhou Polytechnic Institute	2	18	2	2	3	2	8	41	4	4	4	4	4	4	3	3	30	3	3	3	3	3	3	3	3	3	3	3	3	3	3	3	3	48
894	Eastern China	715	Mobile Submission	Yangzhou Polytechnic Institute	1	19	2	2	4	3	18	15	1	1	1	1	1	1	1	1	8	1	2	1	1	1	1	1	1	3	1	2	3	1	1	1	1	22
895	Eastern China	390	Mobile Submission	Yangzhou Polytechnic Institute	2	20	2	1	2	1	1	40	4	4	4	4	4	4	4	4	32	3	2	2	3	2	2	2	3	3	2	3	3	3	3	3	3	42
896	Eastern China	664	Mobile Submission	Nanjing Xiaozhuang University	2	21	4	1	3	3	6	15	5	5	5	5	5	5	5	5	40	1	3	1	3	2	4	1	4	4	1	4	4	4	4	2	4	46
897	Eastern China	405	Mobile Submission	Yangzhou Polytechnic Institute	2	19	2	1	1	2	0	24	3	3	3	3	3	3	3	3	24	2	2	2	2	2	2	2	2	2	2	2	2	2	2	2	2	32
898	Eastern China	416	Mobile Submission	Yangzhou Polytechnic Institute	2	19	2	1	4	3	9	21	4	4	4	4	4	4	3	2	29	2	3	3	2	4	3	3	2	3	3	3	3	3	3	4	3	47
899	Eastern China	746	WeChat	Yangzhou Polytechnic Institute	1	20	2	1	3	4	8	14	5	5	5	5	5	5	5	5	40	1	4	4	4	1	4	4	4	4	4	4	4	4	4	2	4	56
900	Eastern China	435	Mobile Submission	Yangzhou Polytechnic Institute	2	19	2	2	2	4	8	25	4	4	4	4	4	4	4	4	32	3	2	3	2	3	2	3	2	2	2	3	2	2	2	3	3	39
901	Eastern China	455	Mobile Submission	Yangzhou Polytechnic Institute	2	19	2	1	1	1	0	35	3	3	3	3	4	4	4	4	28	2	2	2	2	2	2	2	2	3	4	3	3	4	4	2	4	43
902	Eastern China	458	Mobile Submission	Yangzhou Polytechnic Institute	2	19	2	1	2	2	2	22	4	4	4	4	4	3	4	3	30	3	3	3	3	3	2	2	2	3	3	3	3	4	2	2	2	43
903	Eastern China	448	Mobile Submission	Yangzhou Polytechnic Institute	1	18	2	3	4	4	36	49	3	3	3	3	3	3	3	3	24	1	4	1	4	1	4	1	4	1	1	4	4	4	1	3	4	42
905	Eastern China	467	Mobile Submission	Yangzhou Polytechnic Institute	1	20	2	2	5	2	16	18	3	3	3	3	3	3	3	3	24	2	3	3	3	2	3	2	3	3	2	3	3	3	3	2	4	44
906	Eastern China	766	Mobile Submission	Yangzhou Polytechnic Institute	1	21	2	2	3	4	16	14	5	5	5	5	5	5	5	5	40	1	3	1	1	1	3	1	3	3	3	3	3	3	3	1	3	36
907	Eastern China	468	Mobile Submission	Yangzhou Polytechnic Institute	2	20	2	3	2	2	6	29	3	4	3	3	3	3	3	3	25	2	2	2	2	2	2	2	2	3	2	2	2	2	2	3	4	36
908	Eastern China	482	Mobile Submission	Yangzhou Polytechnic Institute	2	19	2	1	3	2	4	26	2	2	2	2	4	4	4	4	24	2	2	2	2	2	2	3	2	2	2	2	2	3	2	3	3	36
909	Eastern China	480	WeChat	Yangzhou Polytechnic Institute	2	20	2	1	2	2	2	25	4	4	4	4	4	4	4	4	32	2	2	2	2	2	2	2	3	3	2	3	3	3	3	3	3	40
910	Eastern China	493	Mobile Submission	Yangzhou Polytechnic Institute	2	19	2	1	1	1	0	29	3	3	3	3	3	3	3	3	24	2	2	2	2	2	2	2	2	2	2	2	2	2	2	2	2	32
911	Eastern China	506	Mobile Submission	Yangzhou Polytechnic Institute	1	21	2	1	1	1	0	14	4	4	4	4	4	4	4	4	32	2	2	2	2	1	3	1	2	4	1	4	4	4	4	2	4	42
912	Eastern China	517	Mobile Submission	Yangzhou Polytechnic Institute	1	19	2	3	3	4	24	14	4	4	4	4	5	5	5	5	36	4	4	4	4	2	4	2	3	3	2	4	2	3	3	1	2	47
913	Eastern China	513	Mobile Submission	Yangzhou Polytechnic Institute	2	19	2	1	2	2	2	20	4	5	5	5	3	4	3	5	34	1	4	2	4	2	3	2	4	4	1	4	4	4	4	2	4	49
914	Eastern China	475	Mobile Submission	Yangzhou Polytechnic Institute	2	19	2	1	2	2	2	29	4	2	2	3	3	3	3	3	23	2	2	2	2	2	2	2	2	2	2	2	2	2	2	2	2	32
915	Eastern China	506	Mobile Submission	Yangzhou Polytechnic Institute	2	19	2	1	1	3	0	27	4	4	4	4	4	4	4	4	32	2	3	3	3	2	2	3	3	3	2	2	4	3	3	3	3	44
916	Eastern China	512	Mobile Submission	Yangzhou Polytechnic Institute	2	19	2	1	1	2	0	17	2	2	2	2	2	2	2	2	16	2	3	2	3	2	3	2	3	3	2	3	3	3	3	3	3	43
917	Eastern China	522	Mobile Submission	Yangzhou Polytechnic Institute	2	19	2	1	3	3	6	14	1	1	1	1	1	1	1	1	8	1	4	1	4	2	2	1	4	4	1	4	4	4	4	1	4	45
918	Eastern China	504	Mobile Submission	Yangzhou Polytechnic Institute	2	20	2	1	1	2	0	26	5	5	5	5	5	5	5	5	40	2	3	3	3	2	4	2	4	4	2	4	4	4	4	2	4	51
919	Eastern China	500	WeChat	Yangzhou Polytechnic Institute	2	18	2	3	3	3	18	16	2	2	2	2	2	2	2	2	16	2	3	2	2	2	2	3	3	3	2	3	3	3	3	2	3	41
920	Eastern China	505	Mobile Submission	Yangzhou Polytechnic Institute	2	19	2	1	1	3	0	20	4	4	4	4	4	4	4	4	32	2	3	2	3	2	3	2	3	3	2	3	3	3	3	2	3	42
921	Eastern China	529	Mobile Submission	Yangzhou Polytechnic Institute	1	20	2	2	2	2	4	26	4	4	4	4	4	4	4	4	32	2	3	2	3	2	3	2	3	3	2	3	3	3	3	3	2	42
922	Eastern China	538	Mobile Submission	Yangzhou Polytechnic Institute	1	20	2	1	4	2	6	26	4	4	4	4	4	4	4	4	32	2	2	2	2	2	2	2	2	2	2	2	2	2	2	2	2	32
923	Eastern China	553	Mobile Submission	Yangzhou Polytechnic Institute	2	19	2	1	2	3	3	23	3	3	3	3	3	3	3	3	24	2	2	2	2	2	2	2	2	2	2	2	2	2	2	2	2	32
925	Eastern China	583	Mobile Submission	Yangzhou Polytechnic Institute	2	20	2	2	2	2	4	23	1	3	4	4	4	4	4	4	28	2	3	2	3	2	3	1	3	3	2	3	3	3	3	3	3	42
926	Eastern China	591	Mobile Submission	Yangzhou Polytechnic Institute	1	20	2	5	5	3	60	15	5	5	5	5	5	5	5	5	40	1	4	1	4	1	4	1	4	4	1	4	4	4	4	1	4	46
927	Eastern China	590	Mobile Submission	Yangzhou Polytechnic Institute	2	20	2	1	2	3	3	19	1	4	4	4	3	3	3	3	25	2	3	2	3	2	3	2	3	3	2	3	3	3	3	3	3	43
928	Eastern China	275	Mobile Submission	Yangzhou Polytechnic Institute	1	20	2	4	5	4	64	24	5	5	5	5	5	5	5	5	40	4	4	4	4	4	4	4	4	4	4	4	4	4	4	4	4	64
929	Eastern China	599	Mobile Submission	Yangzhou Polytechnic Institute	2	20	2	1	1	1	0	22	1	4	4	4	3	3	2	2	23	1	2	1	2	2	2	1	1	4	2	3	3	3	3	4	4	38
930	Eastern China	625	Mobile Submission	Yangzhou Polytechnic Institute	2	19	2	1	2	3	3	18	1	1	1	1	1	1	1	1	8	2	2	2	2	2	2	2	2	2	2	2	2	2	2	2	2	32
931	Eastern China	633	Mobile Submission	Yangzhou Polytechnic Institute	2	20	2	2	2	2	4	16	3	3	3	3	3	3	3	3	24	2	2	2	2	2	2	2	3	3	2	3	3	3	3	3	3	40
932	Eastern China	634	Mobile Submission	Yangzhou Polytechnic Institute	2	20	2	1	1	1	0	29	4	4	1	1	4	4	3	3	24	2	3	3	4	2	3	3	2	3	2	3	3	3	3	3	4	46
933	Eastern China	649	Mobile Submission	Yangzhou Polytechnic Institute	2	18	2	1	2	3	3	18	4	4	4	4	4	4	4	4	32	2	2	2	2	2	2	2	2	2	2	2	2	2	2	2	2	32
934	Eastern China	663	Mobile Submission	Yangzhou Polytechnic Institute	2	19	2	1	5	4	16	24	2	2	2	2	2	2	2	2	16	2	3	2	3	1	3	2	3	3	3	3	3	3	3	3	3	43
936	Eastern China	673	Mobile Submission	Yangzhou Polytechnic Institute	2	20	2	1	1	1	0	33	2	2	2	2	2	2	2	2	16	2	2	2	2	2	2	2	2	2	2	2	2	2	2	2	2	32
937	Eastern China	670	Mobile Submission	Yangzhou Polytechnic Institute	2	19	2	1	2	2	2	21	3	3	3	3	3	3	3	3	24	2	2	2	2	2	2	2	2	3	3	3	3	3	3	3	3	40
938	Eastern China	684	Mobile Submission	Yangzhou Polytechnic Institute	1	20	2	2	5	3	24	24	4	3	3	3	4	5	4	4	30	2	3	2	3	1	3	2	3	2	1	3	3	3	3	2	3	39
939	Eastern China	677	Mobile Submission	Yangzhou Polytechnic Institute	2	18	2	1	2	3	3	31	5	5	5	5	5	5	5	5	40	2	2	2	2	3	2	3	2	3	2	2	3	3	3	3	3	40
940	Eastern China	683	Mobile Submission	Yangzhou Polytechnic Institute	2	19	2	2	3	2	8	26	4	4	4	4	4	4	4	4	32	2	3	2	3	2	3	2	3	3	2	3	4	4	4	2	4	46
941	Eastern China	685	Mobile Submission	Yangzhou Polytechnic Institute	2	19	2	1	1	3	0	16	3	3	3	3	3	3	3	3	24	2	4	2	4	1	3	1	3	4	2	4	4	4	4	3	4	49
942	Eastern China	703	Mobile Submission	Yangzhou Polytechnic Institute	2	20	2	1	2	3	3	24	5	5	5	5	5	5	5	5	40	4	1	4	1	4	1	4	1	4	1	4	4	4	4	1	4	46
943	Eastern China	701	WeChat	Yangzhou Polytechnic Institute	2	18	2	1	3	4	8	22	5	5	3	2	4	2	3	3	27	2	4	4	1	3	2	1	3	2	3	3	4	2	3	2	3	42
944	Eastern China	735	Mobile Submission	Yangzhou Polytechnic Institute	2	20	2	4	5	5	80	22	5	5	5	5	5	5	5	5	40	4	1	4	4	1	4	1	4	4	1	4	4	4	4	2	4	50
945	Eastern China	742	Mobile Submission	Yangzhou Polytechnic Institute	1	19	2	5	5	2	40	24	5	5	5	5	5	5	5	5	40	1	4	1	4	1	2	2	4	4	1	4	4	4	4	1	4	45
946	Eastern China	747	Mobile Submission	Yangzhou Polytechnic Institute	2	20	2	2	3	2	8	25	4	4	4	4	4	4	3	4	31	2	3	2	3	2	3	3	3	3	2	3	3	3	3	3	3	44
947	Eastern China	760	Mobile Submission	Yangzhou Polytechnic Institute	2	20	3	1	5	4	16	23	4	4	4	4	5	5	5	5	36	1	4	1	4	1	2	1	3	1	1	4	4	4	4	1	4	40
948	Eastern China	715	Mobile Submission	Nanjing Xiaozhuang University	2	21	4	1	2	4	4	24	4	4	4	4	4	3	4	3	30	2	2	1	2	2	2	2	2	3	2	3	3	3	3	2	4	38
949	Eastern China	820	Mobile Submission	Yangzhou Polytechnic Institute	2	19	2	1	4	3	9	28	3	4	3	3	3	3	3	3	25	2	3	2	3	3	2	3	3	3	2	3	3	3	3	3	4	45
950	Eastern China	847	Mobile Submission	Yangzhou Polytechnic Institute	2	21	2	1	1	1	0	45	3	3	3	3	3	3	3	3	24	2	2	2	2	2	1	2	1	2	2	2	2	2	2	3	2	31
951	Eastern China	916	Mobile Submission	Yangzhou Polytechnic Institute	2	19	2	4	4	5	60	26	4	4	4	4	4	4	4	4	32	3	3	3	3	3	3	3	3	3	3	3	3	3	3	3	3	48
952	Eastern China	287	Mobile Submission	Yangzhou Polytechnic Institute	1	19	2	2	5	5	40	15	5	5	5	5	5	5	5	5	40	4	4	4	4	4	4	4	4	4	4	4	4	4	4	4	4	64
953	Eastern China	263	Mobile Submission	Yangzhou Polytechnic Institute	1	20	2	1	3	4	8	38	4	4	4	4	4	4	4	4	32	2	2	2	2	2	2	2	2	2	2	2	2	2	2	2	2	32
954	Eastern China	319	Mobile Submission	Yangzhou Polytechnic Institute	1	20	2	2	4	3	18	26	3	3	3	3	3	3	3	3	24	2	2	2	2	2	2	2	2	2	2	2	2	2	2	2	2	32
955	Eastern China	217	Mobile Submission	Yangzhou Polytechnic Institute	1	19	2	2	3	3	12	34	4	4	4	4	4	4	4	4	32	3	3	3	3	3	3	3	3	3	3	3	3	3	3	3	3	48
956	Eastern China	337	Mobile Submission	Yangzhou Polytechnic Institute	1	19	2	2	3	2	8	27	3	3	3	3	3	3	3	3	24	2	2	2	2	2	2	2	2	2	2	2	2	2	2	2	2	32
957	Eastern China	347	Mobile Submission	Yangzhou Polytechnic Institute	1	19	2	1	2	2	2	14	4	4	4	4	4	4	4	4	32	2	2	2	2	2	2	2	3	3	2	3	3	3	2	2	4	39
958	Eastern China	266	Mobile Submission	Nanjing Xiaozhuang University	2	20	2	2	3	2	8	15	5	5	5	5	5	5	5	5	40	4	4	4	4	4	4	4	4	4	4	4	4	4	4	4	4	64
960	Eastern China	402	Mobile Submission	Yangzhou Polytechnic Institute	2	19	2	1	2	2	2	17	3	3	3	3	3	3	3	3	24	2	3	3	3	3	3	2	3	3	2	3	3	3	3	3	4	46
961	Eastern China	412	Mobile Submission	Yangzhou Polytechnic Institute	1	20	2	5	4	3	45	24	2	2	2	2	2	2	2	2	16	3	3	3	3	2	2	2	2	2	2	2	2	2	2	2	2	36
962	Eastern China	422	Mobile Submission	Yangzhou Polytechnic Institute	1	22	2	3	4	5	45	15	4	2	2	2	3	4	5	5	27	4	1	4	1	4	1	4	1	1	4	1	1	1	1	4	1	34
963	Eastern China	403	Mobile Submission	Yangzhou Polytechnic Institute	1	19	2	1	1	2	0	18	5	5	5	5	5	5	5	5	40	1	4	4	4	1	4	4	4	4	4	4	4	4	4	4	4	58
964	Eastern China	422	Mobile Submission	Nanjing Xiaozhuang University	2	20	2	1	2	2	2	19	4	4	4	4	4	4	4	4	32	2	3	2	3	3	3	3	3	3	3	3	3	3	3	3	3	46
965	Eastern China	432	Mobile Submission	Yangzhou Polytechnic Institute	1	19	2	5	5	2	40	28	5	5	5	5	5	5	5	5	40	1	4	1	4	1	4	1	4	4	1	4	4	4	4	2	4	47
966	Eastern China	414	Mobile Submission	Yangzhou Polytechnic Institute	1	19	2	2	2	2	4	26	5	5	5	5	5	5	5	5	40	2	3	2	3	2	2	3	3	3	2	3	3	3	3	2	3	42
967	Eastern China	423	Mobile Submission	Nanjing Xiaozhuang University	2	22	2	1	2	3	3	31	4	4	4	4	4	4	4	4	32	2	2	2	2	2	2	2	2	2	2	2	2	2	2	2	2	32
968	Eastern China	446	Mobile Submission	Yangzhou Polytechnic Institute	1	19	2	1	3	3	6	15	5	5	5	5	5	5	4	3	37	2	2	2	3	3	2	2	3	3	2	3	2	2	3	3	4	41
969	Eastern China	454	Mobile Submission	Yangzhou Polytechnic Institute	1	19	2	1	3	4	8	21	5	5	5	4	1	2	3	5	30	2	4	1	4	1	3	1	4	4	4	3	1	4	4	1	4	45
970	Eastern China	523	Mobile Submission	Nanjing Xiaozhuang University	2	20	2	2	2	3	6	16	4	4	4	4	4	4	4	4	32	1	3	1	3	2	3	2	3	3	1	3	3	3	3	1	3	38
971	Eastern China	479	Mobile Submission	Yangzhou Polytechnic Institute	1	20	2	5	4	2	30	25	5	5	5	5	5	5	5	5	40	2	4	2	4	2	3	1	3	3	1	3	4	4	4	2	4	46
972	Eastern China	487	Mobile Submission	Yangzhou Polytechnic Institute	1	22	2	4	5	4	64	18	1	1	1	1	1	1	1	1	8	1	3	2	4	1	4	1	4	4	1	4	4	4	4	1	4	46
973	Eastern China	510	Mobile Submission	Yangzhou Polytechnic Institute	1	19	2	1	1	4	0	14	4	4	4	4	4	4	4	4	32	2	3	2	3	2	4	2	3	4	1	4	4	4	4	3	4	49
974	Eastern China	507	Mobile Submission	Yangzhou Polytechnic Institute	1	20	2	2	3	3	12	17	4	4	4	4	4	4	4	4	32	2	2	3	3	3	3	2	3	3	3	3	3	3	3	3	3	45
975	Eastern China	516	Mobile Submission	Yangzhou Polytechnic Institute	1	19	2	1	2	2	2	19	4	4	4	4	4	3	3	3	29	1	3	2	4	2	3	2	3	3	2	3	3	4	4	3	4	46
976	Eastern China	521	Mobile Submission	Yangzhou Polytechnic Institute	1	19	2	1	2	3	3	21	4	4	4	4	4	4	4	4	32	2	2	2	2	3	3	1	3	3	2	3	3	3	2	2	4	40
977	Eastern China	534	Mobile Submission	Yangzhou Polytechnic Institute	2	19	2	2	3	3	12	21	4	5	5	5	5	5	5	5	39	3	4	2	3	2	4	1	4	4	2	4	4	4	4	2	4	51
978	Eastern China	466	Mobile Submission	Yangzhou Polytechnic Institute	1	20	2	3	4	4	36	28	5	5	5	5	5	5	5	5	40	2	2	2	2	2	2	2	2	2	2	2	2	2	2	2	2	32
979	Eastern China	541	Mobile Submission	Yangzhou Polytechnic Institute	1	19	2	1	1	1	0	28	4	4	4	4	4	4	4	4	32	2	3	2	3	2	3	2	3	3	2	3	3	3	3	2	3	42
980	Eastern China	541	Mobile Submission	Yangzhou Polytechnic Institute	1	19	2	3	3	5	30	14	4	4	4	4	4	4	4	4	32	1	4	1	4	1	4	1	4	4	1	4	4	4	4	2	4	47
981	Eastern China	549	Mobile Submission	Yangzhou Polytechnic Institute	1	20	2	4	5	4	64	18	5	5	5	5	5	5	5	5	40	1	4	4	4	1	1	4	4	4	1	4	4	4	4	1	4	49
982	Eastern China	543	Mobile Submission	Yangzhou Polytechnic Institute	1	20	2	5	5	4	80	20	4	4	4	4	4	4	4	4	32	1	3	1	4	1	4	1	4	4	1	4	4	4	4	2	4	46
983	Eastern China	560	Mobile Submission	Yangzhou Polytechnic Institute	1	20	2	1	4	3	9	19	1	1	1	1	3	3	3	3	16	1	4	1	4	3	3	3	3	4	2	3	3	4	4	3	4	49
984	Eastern China	565	Mobile Submission	Yangzhou Polytechnic Institute	1	20	2	1	2	5	5	15	4	4	4	4	4	3	3	2	28	2	3	2	3	2	3	2	3	3	2	3	2	3	3	3	4	43
985	Eastern China	567	Mobile Submission	Yangzhou Polytechnic Institute	1	20	2	4	4	2	24	21	4	4	5	4	4	4	4	4	33	2	4	2	3	2	3	1	4	4	2	4	4	4	4	2	4	49
986	Eastern China	562	Mobile Submission	Yangzhou Polytechnic Institute	1	20	2	4	5	4	64	22	5	5	5	5	3	3	3	3	32	2	3	2	3	3	3	3	3	3	3	3	3	3	3	3	3	46
987	Eastern China	573	Mobile Submission	Yangzhou Polytechnic Institute	2	19	2	2	3	3	12	17	4	4	4	4	4	3	3	3	29	2	4	2	4	1	4	1	4	4	1	4	4	4	4	2	4	49
988	Eastern China	578	Mobile Submission	Yangzhou Polytechnic Institute	1	21	2	2	2	5	10	18	3	3	3	3	4	3	4	4	27	2	3	2	3	2	3	2	3	3	2	3	3	3	3	2	3	42
989	Eastern China	581	Mobile Submission	Yangzhou Polytechnic Institute	1	18	2	2	3	4	16	15	5	5	5	5	5	5	5	5	40	1	4	1	4	1	4	1	4	4	1	4	4	4	4	1	4	46
990	Eastern China	704	Mobile Submission	Nanjing Xiaozhuang University	1	20	2	1	3	3	6	25	3	3	3	3	4	5	5	3	29	2	2	3	2	2	2	2	2	2	2	3	3	2	2	2	3	36
991	Eastern China	239	Mobile Submission	Yangzhou Polytechnic Institute	1	20	2	4	5	4	64	14	5	5	5	5	5	5	5	5	40	4	4	4	4	4	4	4	4	4	4	4	4	4	4	4	4	64
992	Eastern China	603	Mobile Submission	Yangzhou Polytechnic Institute	1	19	2	2	2	3	6	14	4	4	4	4	4	4	4	4	32	1	4	2	4	2	4	1	4	4	1	4	4	4	4	3	4	50
993	Eastern China	600	Mobile Submission	Yangzhou Polytechnic Institute	2	21	2	3	5	3	36	22	3	3	3	3	3	3	3	3	24	3	3	2	2	2	3	2	4	3	3	4	4	4	4	2	4	49
994	Eastern China	266	Mobile Submission	Yangzhou Polytechnic Institute	2	19	2	1	2	1	1	35	4	4	4	4	4	4	4	4	32	2	2	2	2	2	2	2	2	2	2	2	2	2	2	2	2	32
995	Eastern China	616	Mobile Submission	Yangzhou Polytechnic Institute	1	22	2	2	4	3	18	21	1	1	4	4	4	3	4	4	25	2	1	2	1	1	3	3	4	3	1	3	4	3	3	2	4	40
996	Eastern China	612	Mobile Submission	Yangzhou Polytechnic Institute	1	19	2	3	5	3	36	14	4	4	4	4	4	4	4	4	32	2	3	2	3	2	3	2	3	3	2	3	3	3	3	3	4	44
997	Eastern China	621	Mobile Submission	Yangzhou Polytechnic Institute	2	20	2	3	4	4	36	14	1	2	2	2	2	2	2	2	15	1	4	2	1	1	4	1	4	4	4	4	4	4	4	4	4	50
999	Eastern China	640	Mobile Submission	Yangzhou Polytechnic Institute	1	19	2	3	4	5	45	14	5	5	5	5	5	5	5	5	40	1	4	1	4	3	4	1	4	4	1	4	4	4	4	3	4	50
1000	Eastern China	637	Mobile Submission	Yangzhou Polytechnic Institute	2	19	2	1	1	2	0	30	3	3	3	3	3	3	4	3	25	2	3	2	4	2	3	2	3	3	2	2	2	3	3	3	3	42
1001	Eastern China	596	Mobile Submission	Yangzhou Polytechnic Institute	1	21	2	4	4	3	36	14	2	2	2	2	2	2	2	2	16	2	2	2	2	2	2	2	2	2	2	2	2	2	2	2	2	32
1002	Eastern China	640	Mobile Submission	Yangzhou Polytechnic Institute	2	19	2	3	5	3	36	16	4	4	3	3	3	3	3	3	26	2	3	2	3	2	3	2	3	4	2	3	3	3	3	2	4	44
1003	Eastern China	641	Mobile Submission	Yangzhou Polytechnic Institute	1	19	2	2	2	2	4	17	3	3	3	3	3	3	3	3	24	2	3	2	3	2	2	2	3	3	2	3	3	3	3	3	3	42
1004	Eastern China	310	Mobile Submission	Yangzhou Polytechnic Institute	1	19	2	2	2	3	6	22	4	4	4	4	4	4	4	4	32	2	4	2	4	2	3	2	4	4	3	3	3	3	3	3	3	48
1005	Eastern China	259	Mobile Submission	Yangzhou Polytechnic Institute	1	20	2	1	1	2	0	14	3	3	3	3	3	3	3	3	24	2	2	2	2	2	2	2	2	2	2	2	2	2	2	2	2	32
1006	Eastern China	293	WeChat	Yangzhou Polytechnic Institute	1	19	2	4	3	3	24	20	4	4	4	4	4	4	4	4	32	3	3	3	3	3	3	3	3	3	3	3	3	3	3	3	3	48
1007	Eastern China	669	Mobile Submission	Yangzhou Polytechnic Institute	1	19	2	1	2	4	4	23	3	4	3	2	3	3	3	3	24	2	3	3	3	2	3	2	3	3	2	3	3	3	3	3	3	44
1008	Eastern China	329	Mobile Submission	Yangzhou Polytechnic Institute	1	19	2	3	5	5	60	16	5	5	5	5	5	5	5	5	40	1	4	1	4	1	4	1	4	4	1	4	4	4	4	1	4	46
1009	Eastern China	662	Mobile Submission	Yangzhou Polytechnic Institute	1	19	2	1	1	5	0	30	4	4	4	4	4	4	4	4	32	2	3	2	3	2	3	2	3	4	2	2	3	3	2	2	4	42
1010	Eastern China	330	Mobile Submission	Yangzhou Polytechnic Institute	1	19	2	2	3	3	12	25	1	1	1	1	5	5	5	5	24	1	4	1	1	2	2	2	2	2	2	2	2	2	2	2	2	31
1011	Eastern China	683	Mobile Submission	Yangzhou Polytechnic Institute	1	20	2	1	3	3	6	22	5	5	5	5	5	5	5	5	40	1	4	1	4	1	4	1	4	4	1	4	4	4	4	1	4	46
1012	Eastern China	684	Mobile Submission	Yangzhou Polytechnic Institute	2	20	2	2	5	3	24	20	2	2	2	2	2	2	2	2	16	2	2	2	2	2	2	2	2	3	3	3	3	3	2	2	4	39
1013	Eastern China	687	Mobile Submission	Yangzhou Polytechnic Institute	1	19	2	2	3	4	16	28	4	4	4	4	4	4	4	4	32	2	3	3	3	2	3	1	3	3	1	4	4	3	3	1	3	42
1014	Eastern China	690	Mobile Submission	Yangzhou Polytechnic Institute	1	20	2	1	3	4	8	17	2	2	2	2	2	2	2	2	16	2	2	3	3	2	2	2	2	3	2	3	3	3	3	3	4	42
1016	Eastern China	362	Mobile Submission	Yangzhou Polytechnic Institute	1	18	2	5	4	5	75	44	3	3	3	3	3	3	3	3	24	2	2	2	2	2	2	2	2	2	2	2	2	2	2	2	2	32
1017	Eastern China	371	WeChat	Yangzhou Polytechnic Institute	2	20	2	2	3	3	12	18	1	1	1	1	5	5	5	5	24	1	1	1	1	1	4	1	4	4	1	4	4	4	4	2	4	41
1018	Eastern China	708	Mobile Submission	Yangzhou Polytechnic Institute	1	20	2	1	3	5	10	14	5	5	5	5	5	5	5	5	40	2	2	2	2	2	2	2	2	2	2	2	2	2	2	2	2	32
1019	Eastern China	364	Mobile Submission	Yangzhou Polytechnic Institute	1	19	2	2	3	5	20	16	2	2	2	2	2	2	2	2	16	2	3	2	3	2	3	2	3	3	2	3	3	3	3	2	3	42
1021	Eastern China	708	Mobile Submission	Yangzhou Polytechnic Institute	1	19	2	1	1	3	0	25	3	3	3	3	3	3	3	3	24	3	2	4	2	3	3	2	2	3	2	3	3	3	3	4	4	46
1022	Eastern China	300	Mobile Submission	Yangzhou Polytechnic Institute	1	19	2	2	2	2	4	14	5	5	5	5	5	5	5	5	40	4	4	4	4	4	4	4	4	4	4	4	4	4	4	4	4	64
1023	Eastern China	596	Mobile Submission	Yangzhou Polytechnic Institute	1	19	2	2	3	2	8	14	4	4	4	4	4	4	4	4	32	2	2	2	2	2	3	2	3	3	3	3	3	3	3	3	4	43
1024	Eastern China	375	Mobile Submission	Yangzhou Polytechnic Institute	1	20	2	4	4	4	48	17	3	3	3	3	3	3	3	3	24	2	2	2	2	2	2	2	2	2	2	2	2	2	2	2	2	32
1025	Eastern China	388	Mobile Submission	Yangzhou Polytechnic Institute	1	19	2	2	3	3	12	26	2	2	2	2	2	2	2	2	16	2	2	2	2	2	3	2	3	3	2	3	3	3	3	2	3	40
1026	Eastern China	722	Mobile Submission	Yangzhou Polytechnic Institute	1	20	2	2	2	3	6	14	2	3	4	4	4	4	4	4	29	2	2	2	3	2	4	2	3	3	2	3	3	3	3	2	4	43
1028	Eastern China	376	Mobile Submission	Yangzhou Polytechnic Institute	1	20	2	2	3	2	8	14	5	5	5	5	5	5	5	5	40	4	4	4	4	4	4	4	4	4	4	4	4	4	4	4	4	64
1029	Eastern China	738	Mobile Submission	Yangzhou Polytechnic Institute	1	20	2	4	3	3	24	17	4	3	4	4	4	4	3	3	29	2	3	3	3	2	3	2	3	3	2	3	3	4	4	2	4	46
1030	Eastern China	409	Mobile Submission	Yangzhou Polytechnic Institute	2	19	2	1	2	2	2	21	3	3	3	3	3	3	3	3	24	2	2	2	2	2	2	2	2	2	2	2	2	2	2	2	2	32
1031	Eastern China	393	Mobile Submission	Yangzhou Polytechnic Institute	1	21	2	1	3	3	6	17	2	2	2	2	2	2	2	2	16	2	3	2	3	2	3	2	3	3	2	3	3	3	3	3	4	44
1032	Eastern China	404	Mobile Submission	Yangzhou Polytechnic Institute	1	20	2	1	4	5	15	15	3	4	4	4	4	4	4	4	31	1	1	1	3	3	2	2	2	2	2	2	2	2	2	2	2	31
1033	Eastern China	415	Mobile Submission	Yangzhou Polytechnic Institute	1	19	2	3	3	1	6	22	3	3	3	3	3	3	3	3	24	2	2	2	2	2	2	2	2	2	2	2	2	2	2	2	2	32
1034	Eastern China	337	Mobile Submission	Yangzhou Polytechnic Institute	1	21	2	2	3	2	8	26	5	5	5	5	5	5	5	5	40	4	4	4	4	4	4	4	4	4	4	4	4	4	4	4	4	64
1035	Eastern China	420	Mobile Submission	Yangzhou Polytechnic Institute	1	20	2	3	2	3	9	29	5	5	5	5	5	5	5	5	40	4	2	1	1	1	1	1	1	1	1	1	1	1	1	1	1	20
1036	Eastern China	764	Mobile Submission	Yangzhou Polytechnic Institute	1	18	2	4	3	5	40	24	2	2	2	2	4	4	4	4	24	2	2	2	3	2	3	1	3	3	1	3	3	1	3	2	3	37
1037	Eastern China	426	Mobile Submission	Yangzhou Polytechnic Institute	1	19	2	1	2	3	3	46	5	5	5	5	5	5	5	5	40	1	1	1	1	1	1	1	1	1	1	1	1	1	1	1	1	16
1038	Eastern China	762	Mobile Submission	Yangzhou Polytechnic Institute	1	20	2	1	3	3	6	23	1	1	1	1	2	2	2	2	12	2	4	2	4	1	4	1	4	4	2	4	4	4	4	2	4	50
1040	Eastern China	791	Mobile Submission	Yangzhou Polytechnic Institute	2	20	2	2	2	3	6	24	3	3	3	3	3	3	3	3	24	2	3	3	3	2	2	2	3	3	2	3	3	3	2	3	3	42
1041	Eastern China	453	Mobile Submission	Yangzhou Polytechnic Institute	1	19	2	4	3	4	32	19	3	3	3	3	3	3	3	3	24	2	2	2	2	2	3	3	2	4	4	4	4	2	2	2	2	42
1042	Eastern China	444	Mobile Submission	Yangzhou Polytechnic Institute	1	19	2	2	3	3	12	14	5	5	5	5	5	5	5	5	40	1	1	1	1	1	4	1	4	4	1	4	4	4	4	1	4	40
1043	Eastern China	446	Mobile Submission	Yangzhou Polytechnic Institute	1	20	2	3	3	4	24	24	4	4	4	4	4	4	4	4	32	2	3	2	3	2	2	2	2	3	2	3	2	2	3	3	3	39
1044	Eastern China	473	Mobile Submission	Yangzhou Polytechnic Institute	1	20	2	4	5	4	64	25	2	2	2	2	2	2	2	2	16	2	3	2	2	2	3	2	3	3	2	3	3	3	3	2	3	41
1045	Eastern China	484	Mobile Submission	Yangzhou Polytechnic Institute	1	19	2	1	4	4	12	14	1	1	1	1	1	1	1	1	8	1	2	1	3	1	3	1	3	3	1	3	3	3	3	3	3	37
1046	Eastern China	471	Mobile Submission	Yangzhou Polytechnic Institute	1	19	2	1	2	3	3	16	5	5	5	5	5	5	5	5	40	4	1	4	1	4	1	4	1	1	4	1	1	1	1	4	1	34
1047	Eastern China	479	WeChat	Yangzhou Polytechnic Institute	1	19	2	1	2	2	2	39	3	3	3	3	3	3	3	3	24	2	2	3	3	2	2	2	2	2	2	2	2	3	3	3	2	37
1048	Eastern China	486	Mobile Submission	Yangzhou Polytechnic Institute	1	21	2	3	3	3	18	21	2	2	2	2	4	4	4	4	24	1	3	1	3	1	3	1	3	3	3	3	3	3	3	1	3	38
1049	Eastern China	521	Mobile Submission	Nanjing Xiaozhuang University	2	19	2	1	2	3	3	14	5	5	5	5	5	5	5	5	40	3	4	3	3	2	3	1	3	4	1	4	4	4	4	1	4	48
1050	Eastern China	504	Mobile Submission	Yangzhou Polytechnic Institute	1	20	2	1	1	1	0	17	1	1	1	1	1	1	1	1	8	1	1	1	1	1	1	1	1	2	2	2	2	1	1	2	1	21
1051	Eastern China	514	Mobile Submission	Yangzhou Polytechnic Institute	1	19	2	4	4	2	24	19	2	2	2	2	2	2	2	2	16	2	2	2	3	2	3	2	2	3	2	3	3	3	3	2	3	40
1052	Eastern China	502	Mobile Submission	Yangzhou Polytechnic Institute	1	19	2	3	5	3	36	20	1	1	1	1	1	1	1	1	8	2	3	2	3	2	2	2	3	3	2	3	3	2	3	3	3	41
1053	Eastern China	532	Mobile Submission	Yangzhou Polytechnic Institute	1	19	2	2	1	1	0	18	4	4	4	4	4	4	4	4	32	2	2	1	2	2	3	3	2	3	1	2	3	2	3	3	4	38
1054	Eastern China	537	Mobile Submission	Yangzhou Polytechnic Institute	1	19	2	4	5	5	80	27	5	5	5	5	5	5	5	5	40	4	1	4	1	4	1	4	1	1	4	2	1	1	1	2	1	33
1055	Eastern China	534	Mobile Submission	Yangzhou Polytechnic Institute	1	19	2	1	1	4	0	15	1	1	1	1	2	2	2	2	12	2	2	2	3	3	3	3	3	3	3	3	3	3	3	3	4	46
1056	Eastern China	619	Mobile Submission	Nanjing Xiaozhuang University	2	19	2	1	4	4	12	24	4	4	4	4	4	4	4	4	32	3	3	3	2	3	2	3	3	3	2	3	3	3	3	3	3	45
1057	Eastern China	523	Mobile Submission	Yangzhou Polytechnic Institute	1	20	2	1	2	2	2	17	2	2	2	2	2	2	2	2	16	2	2	2	2	2	2	2	2	2	2	2	2	2	2	2	2	32
1058	Eastern China	551	Mobile Submission	Yangzhou Polytechnic Institute	1	21	2	3	4	4	36	34	5	5	5	5	5	5	5	5	40	2	3	2	3	3	1	2	2	2	2	2	3	3	3	3	4	40
1059	Eastern China	568	Mobile Submission	Yangzhou Polytechnic Institute	1	20	2	4	5	4	64	17	4	4	4	4	4	4	4	5	33	1	4	2	4	1	4	1	4	4	1	4	4	4	4	2	4	48
1060	Eastern China	601	Mobile Submission	Yangzhou Polytechnic Institute	1	19	2	3	5	4	48	23	3	3	3	3	3	3	3	3	24	2	3	2	3	2	2	2	3	3	2	2	2	3	2	2	3	38
1061	Eastern China	624	Mobile Submission	Yangzhou Polytechnic Institute	1	20	2	1	2	5	5	15	4	4	4	4	4	3	3	3	29	3	3	3	3	3	3	1	3	3	2	3	3	3	3	2	3	44
1062	Eastern China	825	Mobile Submission	Nanjing Xiaozhuang University	2	21	3	1	1	1	0	36	3	3	3	2	3	2	2	2	20	3	4	3	2	3	2	2	2	4	2	3	4	4	4	3	4	49
1063	Eastern China	452	Mobile Submission	Nanjing Xiaozhuang University	1	21	2	4	5	3	48	24	2	2	2	2	2	2	2	2	16	2	1	1	4	2	3	2	3	4	1	4	4	4	4	4	4	47
1064	Eastern China	725	Mobile Submission	Nanjing Xiaozhuang University	2	19	2	1	2	5	5	21	4	4	4	4	4	4	4	4	32	3	2	2	2	3	2	3	2	3	2	3	3	3	3	2	3	41
1065	Eastern China	395	Mobile Submission	Nanjing Xiaozhuang University	1	21	3	3	3	3	18	24	5	5	5	5	5	5	5	5	40	1	4	1	4	1	4	1	4	4	1	4	4	4	4	1	4	46
1066	Eastern China	377	Mobile Submission	Nanjing Xiaozhuang University	2	21	4	1	2	3	3	19	5	5	5	5	5	5	5	5	40	1	4	1	4	2	3	1	2	4	1	3	4	4	4	2	4	44
1067	Eastern China	264	Mobile Submission	Yangzhou Polytechnic Institute	1	20	2	3	3	4	24	14	1	1	1	1	1	1	1	1	8	4	4	4	4	4	4	4	4	4	4	4	4	4	4	4	4	64
1068	Eastern China	598	Mobile Submission	Yangzhou Polytechnic Institute	1	19	2	2	2	3	6	14	4	4	4	4	4	5	5	5	35	2	3	2	3	2	3	2	3	4	1	4	4	4	4	4	4	49
1069	Eastern China	325	Mobile Submission	Yangzhou Polytechnic Institute	1	19	2	2	3	2	8	20	4	4	4	4	4	4	4	4	32	3	3	3	3	1	3	2	3	3	3	3	3	3	3	3	3	45
1070	Eastern China	316	Mobile Submission	Yangzhou Polytechnic Institute	1	19	2	1	1	3	0	21	3	3	3	3	3	3	3	3	24	2	2	2	2	2	2	2	2	2	2	2	2	2	2	2	2	32
1071	Eastern China	301	Mobile Submission	Yangzhou Polytechnic Institute	1	21	2	3	3	3	18	19	3	3	3	3	3	3	3	3	24	2	2	2	2	2	2	2	2	2	2	2	2	2	2	2	2	32
1072	Eastern China	376	Mobile Submission	Yangzhou Polytechnic Institute	1	19	2	3	4	3	27	14	4	4	4	4	4	4	4	4	32	1	3	2	3	2	3	2	3	3	2	3	3	3	3	3	3	42
1073	Eastern China	372	Mobile Submission	Yangzhou Polytechnic Institute	1	20	2	1	3	5	10	14	3	3	3	3	3	3	3	3	24	2	2	2	2	2	2	2	2	2	2	2	2	2	2	2	2	32
1074	Eastern China	330	Mobile Submission	Yangzhou Polytechnic Institute	1	19	2	1	1	3	0	49	5	5	5	5	5	5	5	5	40	4	4	4	4	4	4	4	4	4	4	4	4	4	4	4	4	64
1075	Eastern China	405	Mobile Submission	Yangzhou Polytechnic Institute	1	20	2	2	3	2	8	15	2	2	2	2	4	4	4	4	24	2	3	2	2	2	3	2	2	2	2	2	2	3	2	2	3	36
1076	Eastern China	437	Mobile Submission	Yangzhou Polytechnic Institute	1	19	2	1	2	2	2	22	3	3	3	3	3	3	3	3	24	2	2	2	2	2	2	2	2	2	2	2	2	2	2	2	2	32
1077	Eastern China	204	Mobile Submission	Yangzhou Polytechnic Institute	1	19	2	1	1	1	0	24	3	3	3	3	3	3	3	3	24	2	2	2	2	2	2	2	2	2	2	2	2	2	2	2	2	32
1078	Eastern China	187	WeChat	Yangzhou Polytechnic Institute	1	19	2	3	5	5	60	15	3	3	3	3	3	3	3	3	24	2	2	2	2	2	2	2	2	2	2	2	2	2	2	2	2	32
1079	Eastern China	427	Mobile Submission	Yangzhou Polytechnic Institute	2	18	2	1	3	2	4	26	2	2	2	2	5	5	5	5	28	3	2	1	2	3	2	2	2	4	1	4	4	4	4	2	4	44
1080	Eastern China	206	Mobile Submission	Yangzhou Polytechnic Institute	1	20	2	4	5	5	80	27	5	5	5	5	5	5	5	5	40	4	4	4	4	4	4	4	4	4	4	4	4	4	4	4	4	64
1082	Eastern China	300	Mobile Submission	Yangzhou Polytechnic Institute	1	20	2	3	4	4	36	14	1	1	1	1	1	1	1	1	8	4	4	4	4	4	4	4	4	4	4	4	4	4	4	4	4	64
1084	Eastern China	468	Mobile Submission	Yangzhou Polytechnic Institute	1	19	2	1	1	3	0	17	5	5	5	5	5	5	5	5	40	4	1	4	1	4	1	4	1	1	4	1	1	1	1	4	1	34
1085	Eastern China	480	Mobile Submission	Yangzhou Polytechnic Institute	1	20	2	3	2	3	9	24	4	4	4	4	4	4	4	4	32	2	3	3	3	2	2	2	3	3	2	3	3	3	3	2	3	42
1086	Eastern China	511	Mobile Submission	Yangzhou Polytechnic Institute	2	20	2	3	3	3	18	23	1	1	1	1	1	1	1	1	8	4	4	4	4	1	4	1	4	4	1	4	4	4	4	2	4	53
1087	Eastern China	481	Mobile Submission	Yangzhou Polytechnic Institute	1	20	2	4	5	4	64	24	4	4	4	4	4	4	4	4	32	2	3	2	3	2	3	2	3	3	2	3	3	3	3	2	3	42
1088	Eastern China	307	Mobile Submission	Yangzhou Polytechnic Institute	1	21	2	2	3	3	12	15	5	5	5	5	5	5	5	5	40	2	2	2	2	2	2	2	2	2	2	2	2	2	2	2	2	32
1089	Eastern China	548	Mobile Submission	Yangzhou Polytechnic Institute	1	18	2	3	3	5	30	28	3	3	3	3	3	3	3	3	24	1	2	3	4	1	3	1	3	3	1	3	3	3	3	1	3	38
1090	Eastern China	308	Mobile Submission	Yangzhou Polytechnic Institute	2	19	2	3	3	3	18	15	4	4	4	4	4	4	4	4	32	2	3	2	3	2	3	2	3	3	2	3	3	3	3	2	3	42
1091	Eastern China	319	Mobile Submission	Yangzhou Polytechnic Institute	1	19	2	2	3	3	12	17	3	3	3	3	3	3	3	3	24	2	2	2	2	2	2	2	2	2	2	2	2	2	2	2	2	32
1092	Eastern China	554	Mobile Submission	Yangzhou Polytechnic Institute	1	19	2	3	3	5	30	18	4	2	2	2	2	2	2	2	18	2	3	2	3	2	3	2	3	3	1	4	4	4	3	3	3	45
1093	Eastern China	532	Mobile Submission	Yangzhou Polytechnic Institute	1	19	2	3	5	3	36	32	1	1	1	1	5	5	5	5	24	3	3	3	3	3	2	1	3	2	2	2	2	3	3	3	3	41
1094	Eastern China	327	Mobile Submission	Yangzhou Polytechnic Institute	2	21	1	1	2	3	3	20	2	2	5	5	5	5	5	5	34	4	4	4	4	4	4	4	4	1	4	1	1	4	4	2	4	53
1095	Eastern China	333	Mobile Submission	Yangzhou Polytechnic Institute	1	18	2	3	3	3	18	16	4	4	4	4	4	4	4	4	32	2	3	2	3	3	3	2	3	3	2	2	2	3	3	2	3	41
1096	Eastern China	567	Mobile Submission	Yangzhou Polytechnic Institute	1	20	2	1	3	3	6	27	4	4	4	4	4	4	4	4	32	2	2	2	2	2	2	2	2	2	2	2	2	2	2	2	2	32
1097	Eastern China	338	Mobile Submission	Yangzhou Polytechnic Institute	1	18	2	2	2	2	4	21	5	5	5	5	5	5	5	5	40	1	4	1	4	1	4	1	4	4	1	4	4	4	4	1	4	46
1098	Eastern China	336	Mobile Submission	Yangzhou Polytechnic Institute	1	19	2	4	2	3	12	14	3	3	3	3	3	3	3	3	24	2	2	2	2	2	2	2	2	2	2	2	2	2	2	2	2	32
1100	Eastern China	315	Mobile Submission	Yangzhou Polytechnic Institute	1	18	2	3	4	4	36	15	3	3	3	3	3	3	3	3	24	1	4	1	4	1	4	1	4	4	1	4	4	4	4	1	4	46
1101	Eastern China	343	Mobile Submission	Yangzhou Polytechnic Institute	1	20	2	1	1	3	0	19	4	4	4	4	4	4	5	4	33	3	3	3	3	3	3	3	3	3	3	3	3	3	3	3	3	48
1102	Eastern China	339	WeChat	Yangzhou Polytechnic Institute	1	20	2	1	2	5	5	16	3	3	3	3	3	3	3	3	24	3	2	3	2	3	3	3	2	2	2	3	2	2	2	3	3	40
1103	Eastern China	587	Mobile Submission	Yangzhou Polytechnic Institute	1	21	2	2	4	3	18	14	5	5	5	5	5	5	5	5	40	1	1	1	1	1	1	1	1	4	1	4	4	4	4	1	4	34
1104	Eastern China	517	Mobile Submission	Yangzhou Polytechnic Institute	2	20	2	1	2	4	4	14	3	3	3	3	3	3	3	3	24	2	2	2	2	2	3	2	2	2	2	3	3	3	3	3	4	40
1105	Eastern China	332	Mobile Submission	Yangzhou Polytechnic Institute	1	19	2	4	3	4	32	25	3	3	3	3	3	3	3	3	24	2	2	2	2	2	2	2	2	2	2	2	2	2	2	2	2	32
1106	Eastern China	594	Mobile Submission	Yangzhou Polytechnic Institute	2	20	2	1	2	2	2	19	4	4	4	4	4	4	4	4	32	1	4	2	4	2	2	2	3	4	1	4	2	4	4	1	4	44
1107	Eastern China	369	Mobile Submission	Yangzhou Polytechnic Institute	1	20	2	1	4	5	15	17	4	4	4	4	4	4	4	4	32	1	1	1	1	1	1	1	1	1	1	1	1	1	1	1	1	16
1108	Eastern China	308	Mobile Submission	Yangzhou Polytechnic Institute	1	20	2	1	4	5	15	14	3	3	3	3	3	3	3	3	24	1	1	1	1	1	1	1	1	1	1	1	1	1	1	1	1	16
1109	Eastern China	379	Mobile Submission	Yangzhou Polytechnic Institute	1	20	2	3	4	4	36	17	3	3	3	3	3	3	3	3	24	2	2	2	2	2	2	2	2	2	2	2	2	3	3	2	3	35
1110	Eastern China	357	Mobile Submission	Yangzhou Polytechnic Institute	1	20	2	4	5	3	48	19	2	2	2	2	2	2	2	2	16	2	2	2	2	2	2	2	3	3	2	3	3	3	2	3	3	39
1111	Eastern China	594	Mobile Submission	Yangzhou Polytechnic Institute	1	19	2	4	5	4	64	22	4	4	4	4	4	4	4	4	32	1	3	3	3	1	4	1	4	3	1	3	3	3	3	2	3	41
1112	Eastern China	310	Mobile Submission	Yangzhou Polytechnic Institute	1	19	2	3	5	4	48	16	1	1	1	1	3	3	3	3	16	2	2	2	2	2	2	2	2	2	2	2	2	2	2	2	2	32
1114	Eastern China	649	Mobile Submission	Yangzhou Polytechnic Institute	2	20	2	1	2	3	3	31	5	5	5	5	5	5	5	5	40	1	4	3	4	1	4	1	4	4	1	4	4	4	4	1	4	48
1115	Eastern China	406	Mobile Submission	Yangzhou Polytechnic Institute	2	20	2	3	3	3	18	24	4	4	4	4	4	4	4	4	32	3	3	3	3	2	3	2	3	3	2	3	3	3	3	2	3	44
1116	Eastern China	323	Mobile Submission	Yangzhou Polytechnic Institute	1	20	2	4	4	4	48	15	2	2	2	2	2	2	2	2	16	1	3	1	3	1	3	1	4	3	1	4	3	3	3	2	4	40
1117	Eastern China	415	Mobile Submission	Yangzhou Polytechnic Institute	1	21	2	4	5	3	48	21	3	3	3	3	3	3	3	3	24	2	2	2	3	2	3	2	3	3	2	3	3	3	3	3	3	42
1118	Eastern China	416	Mobile Submission	Yangzhou Polytechnic Institute	2	21	2	1	1	1	0	15	2	2	2	2	2	2	2	2	16	3	3	3	3	2	2	2	3	3	2	2	2	4	4	2	4	44
1119	Eastern China	422	Mobile Submission	Yangzhou Polytechnic Institute	1	19	2	2	3	4	16	14	2	2	2	2	2	2	2	2	16	1	1	1	1	1	1	1	1	1	1	1	1	1	1	1	1	16
1120	Eastern China	397	Mobile Submission	Yangzhou Polytechnic Institute	2	19	2	1	1	2	0	29	3	3	3	3	3	3	3	3	24	2	4	2	3	2	3	3	3	3	3	3	3	3	4	3	3	47
1121	Eastern China	367	Mobile Submission	Yangzhou Polytechnic Institute	1	19	2	3	3	2	12	26	2	2	2	2	2	2	2	2	16	2	2	2	2	2	2	2	2	2	2	2	2	2	2	2	2	32
1122	Eastern China	420	Mobile Submission	Yangzhou Polytechnic Institute	1	21	2	1	1	1	0	20	4	4	4	4	3	3	3	4	29	4	3	4	3	1	2	2	4	4	1	3	3	3	3	2	4	46
1123	Eastern China	423	Mobile Submission	Yangzhou Polytechnic Institute	1	20	2	2	3	3	12	25	3	3	3	3	3	3	3	3	24	1	3	3	2	2	2	2	2	2	2	2	2	2	2	2	2	33
1124	Eastern China	663	Mobile Submission	Yangzhou Polytechnic Institute	2	19	2	2	2	3	6	19	4	4	4	4	4	4	4	4	32	2	4	2	2	2	2	2	2	2	2	2	2	3	3	2	3	37
1125	Eastern China	409	Mobile Submission	Yangzhou Polytechnic Institute	1	20	2	1	3	3	6	28	3	3	3	3	3	3	3	3	24	2	2	2	2	2	2	2	2	2	2	2	2	2	2	2	2	32
1126	Eastern China	614	Mobile Submission	Yangzhou Polytechnic Institute	1	18	2	2	5	4	32	24	3	5	5	5	2	3	3	3	29	1	2	2	3	1	1	1	3	3	2	3	3	3	2	2	4	36
1127	Eastern China	287	Mobile Submission	Yangzhou Polytechnic Institute	1	19	2	3	4	2	18	14	5	5	5	5	5	5	5	5	40	1	1	1	1	1	4	1	4	4	1	4	4	4	4	1	4	40
1128	Eastern China	422	Mobile Submission	Yangzhou Polytechnic Institute	1	20	2	1	2	1	1	18	1	1	1	1	1	1	1	1	8	2	2	2	2	2	3	2	3	3	2	3	4	3	3	2	4	42
1129	Eastern China	667	Mobile Submission	Yangzhou Polytechnic Institute	1	19	2	1	3	3	6	15	4	4	4	4	4	4	4	4	32	2	3	2	3	2	3	2	3	3	2	3	2	4	4	4	4	46
1130	Eastern China	431	Mobile Submission	Yangzhou Polytechnic Institute	2	19	2	1	3	2	4	18	2	2	2	2	2	2	2	2	16	2	2	2	2	2	2	2	2	2	2	2	2	2	2	2	2	32
1131	Eastern China	671	Mobile Submission	Yangzhou Polytechnic Institute	2	20	2	1	3	3	6	22	1	5	1	1	1	1	4	4	18	3	4	2	4	3	2	1	3	3	2	3	4	4	4	3	4	49
1132	Eastern China	393	Mobile Submission	Yangzhou Polytechnic Institute	1	19	2	1	4	2	6	20	4	4	4	4	4	4	4	4	32	2	2	2	2	2	2	2	2	3	3	3	3	2	3	2	3	38
1133	Eastern China	660	Mobile Submission	Yangzhou Polytechnic Institute	2	19	2	1	1	1	0	18	4	3	2	2	2	2	4	3	22	2	2	2	3	2	2	2	3	3	1	3	3	3	3	2	3	39
1134	Eastern China	444	Mobile Submission	Yangzhou Polytechnic Institute	1	20	2	1	1	1	0	24	4	4	4	4	4	4	4	4	32	3	2	3	2	4	2	2	3	2	2	2	2	3	2	2	2	38
1135	Eastern China	656	Mobile Submission	Yangzhou Polytechnic Institute	1	19	2	1	1	1	0	18	5	5	5	5	5	5	5	3	38	2	2	2	4	2	4	2	4	4	2	4	4	4	4	2	4	50
1136	Eastern China	628	Mobile Submission	Yangzhou Polytechnic Institute	2	19	2	1	1	5	0	25	4	4	4	4	4	4	4	4	32	2	3	3	3	2	3	2	3	3	2	3	3	3	3	2	3	43
1137	Eastern China	444	Mobile Submission	Yangzhou Polytechnic Institute	1	19	2	2	3	3	12	25	3	3	3	3	3	3	3	3	24	3	3	3	3	2	3	3	3	3	3	3	3	3	3	3	3	47
1138	Eastern China	694	Mobile Submission	Yangzhou Polytechnic Institute	1	19	2	4	4	4	48	17	5	5	5	5	5	5	5	5	40	2	2	2	3	2	2	2	3	3	2	4	4	4	3	2	4	44
1139	Eastern China	473	Mobile Submission	Yangzhou Polytechnic Institute	1	20	2	3	4	3	27	20	3	3	3	3	3	3	3	3	24	2	2	2	2	2	2	2	2	2	2	2	2	2	2	2	2	32
1140	Eastern China	468	Mobile Submission	Yangzhou Polytechnic Institute	1	19	2	1	3	3	6	15	5	5	5	5	5	5	5	5	40	1	1	1	1	1	4	2	4	4	1	4	4	4	4	2	4	42
1141	Eastern China	471	Mobile Submission	Yangzhou Polytechnic Institute	1	20	2	1	1	3	0	19	5	5	5	5	5	5	5	5	40	3	2	2	3	2	2	2	2	3	2	3	3	4	4	3	4	44
1142	Eastern China	474	Mobile Submission	Yangzhou Polytechnic Institute	1	21	2	3	5	3	36	25	1	2	2	2	3	3	4	3	20	2	1	2	2	3	2	2	2	2	2	2	2	2	2	2	2	32
1143	Eastern China	704	Mobile Submission	Yangzhou Polytechnic Institute	1	20	2	2	2	5	10	16	4	1	4	4	4	4	4	4	29	1	4	2	4	1	4	1	4	4	1	4	4	4	4	2	4	48
1144	Eastern China	721	Mobile Submission	Yangzhou Polytechnic Institute	2	19	2	1	2	2	2	20	4	4	4	4	4	3	3	3	29	2	3	2	3	2	2	1	3	3	2	3	3	3	3	3	3	41
1145	Eastern China	404	Mobile Submission	Yangzhou Polytechnic Institute	1	21	2	2	5	3	24	16	5	5	5	5	5	5	5	5	40	4	4	4	4	4	4	4	4	4	4	4	4	4	4	4	4	64
1146	Eastern China	463	Mobile Submission	Yangzhou Polytechnic Institute	1	20	2	2	4	3	18	22	4	4	4	4	4	4	4	4	32	2	2	2	2	2	2	2	2	2	2	2	2	2	2	2	2	32
1148	Eastern China	741	Mobile Submission	Yangzhou Polytechnic Institute	1	19	2	2	4	3	18	20	4	4	4	4	4	4	4	4	32	2	3	3	3	2	4	1	4	4	1	4	4	4	4	2	4	49
1149	Eastern China	524	Mobile Submission	Yangzhou Polytechnic Institute	2	19	2	1	2	2	2	21	3	3	3	3	3	3	3	3	24	2	2	2	2	2	2	2	2	2	2	2	2	2	2	2	2	32
1150	Eastern China	689	Mobile Submission	Yangzhou Polytechnic Institute	2	19	2	1	1	5	0	20	5	5	5	5	5	5	5	5	40	2	3	2	3	2	2	2	3	3	2	2	3	3	3	2	3	40
1151	Eastern China	769	Mobile Submission	Yangzhou Polytechnic Institute	1	19	2	3	4	5	45	14	4	4	4	4	4	4	4	4	32	1	3	3	3	2	3	3	3	3	1	3	3	3	3	3	3	43
1152	Eastern China	735	Mobile Submission	Yangzhou Polytechnic Institute	2	20	2	1	2	3	3	21	2	2	2	2	2	2	2	2	16	2	2	2	2	2	2	2	2	2	1	4	4	4	4	1	4	40
1153	Eastern China	785	Mobile Submission	Yangzhou Polytechnic Institute	1	19	2	2	3	3	12	23	5	5	5	5	5	5	5	5	40	2	3	2	4	2	4	4	2	4	2	4	4	4	4	3	4	52
1154	Eastern China	563	Mobile Submission	Yangzhou Polytechnic Institute	1	21	2	1	1	5	0	20	3	3	3	3	3	3	3	3	24	2	2	2	2	3	2	2	2	2	2	3	3	3	3	3	3	39
1155	Eastern China	586	Mobile Submission	Yangzhou Polytechnic Institute	1	20	2	1	2	3	3	16	4	4	4	4	4	3	3	3	29	2	3	2	3	2	3	2	3	3	2	3	3	3	3	3	3	43
1156	Eastern China	590	Mobile Submission	Yangzhou Polytechnic Institute	2	19	2	2	4	3	18	23	3	3	3	3	3	3	3	3	24	2	2	2	2	3	2	2	3	3	1	3	3	3	3	3	3	40
1157	Eastern China	832	Mobile Submission	Yangzhou Polytechnic Institute	1	19	2	3	3	5	30	17	4	4	4	4	4	4	4	4	32	2	2	2	2	2	2	2	3	2	1	3	2	3	3	3	4	38
1158	Eastern China	564	Mobile Submission	Yangzhou Polytechnic Institute	1	19	2	2	3	5	20	18	4	4	4	4	4	4	4	4	32	2	2	2	2	2	2	2	2	2	2	2	2	2	2	2	2	32
1159	Eastern China	546	Mobile Submission	Yangzhou Polytechnic Institute	1	22	2	3	4	3	27	18	4	4	4	4	4	4	4	4	32	2	3	2	3	2	3	2	3	3	2	3	3	3	2	3	2	41
1160	Eastern China	862	Mobile Submission	Yangzhou Polytechnic Institute	1	21	2	4	5	4	64	19	1	1	1	1	1	1	1	1	8	2	2	2	3	2	2	2	3	3	3	3	3	3	3	3	3	42
1161	Eastern China	844	Mobile Submission	Yangzhou Polytechnic Institute	1	19	2	4	5	3	48	33	4	4	4	4	4	4	4	4	32	2	2	2	4	2	3	1	3	3	2	2	3	2	2	2	4	39
1162	Eastern China	673	Mobile Submission	Yangzhou Polytechnic Institute	2	19	2	1	2	3	3	28	4	4	3	4	4	4	4	4	31	2	3	2	3	2	2	2	2	3	2	3	3	3	2	3	3	40
1163	Eastern China	695	Mobile Submission	Yangzhou Polytechnic Institute	2	21	2	1	1	5	0	22	4	2	4	4	2	4	4	3	27	2	2	2	2	2	2	3	3	3	2	3	3	3	3	2	3	40
1165	Eastern China	712	Mobile Submission	Yangzhou Polytechnic Institute	1	19	2	3	3	4	24	14	5	5	5	5	5	5	5	5	40	1	4	1	4	1	4	1	4	4	1	4	4	4	4	2	4	47
1166	Eastern China	671	Mobile Submission	Yangzhou Polytechnic Institute	2	19	2	2	2	3	6	24	4	4	4	4	4	4	4	4	32	2	3	2	3	3	3	2	2	3	2	2	3	3	3	3	3	42
1167	Eastern China	809	Mobile Submission	Yangzhou Polytechnic Institute	2	20	2	1	2	2	2	24	4	4	4	4	4	4	4	4	32	2	3	2	3	2	2	2	3	3	2	3	4	3	4	3	4	45
1169	Eastern China	2184	Mobile Submission	Yangzhou Polytechnic Institute	2	21	2	3	2	2	6	27	3	3	3	3	3	3	3	4	25	2	3	3	3	2	3	2	3	3	2	3	3	3	3	3	4	45
1170	Eastern China	534	Mobile Submission	Yangzhou Polytechnic Institute	1	20	2	1	3	4	8	23	5	5	5	5	5	3	5	5	38	2	2	3	2	3	2	3	2	2	3	3	3	3	2	3	2	40
1171	Eastern China	1181	Mobile Submission	Yangzhou Polytechnic Institute	1	19	2	3	3	4	24	19	4	4	4	4	4	4	4	4	32	1	3	1	3	2	3	1	3	3	1	3	3	3	1	3	3	37
1172	Eastern China	1175	Mobile Submission	Yangzhou Polytechnic Institute	1	20	2	3	2	3	9	18	3	2	2	2	2	2	2	2	17	2	3	2	3	2	2	2	3	3	3	3	3	3	3	3	3	43
1173	Eastern China	642	Mobile Submission	Nanjing Xiaozhuang University	1	20	2	1	2	3	3	15	3	3	3	3	3	3	3	3	24	1	4	1	4	2	4	2	4	4	2	4	4	4	4	2	4	50
1174	Eastern China	481	Mobile Submission	Nanjing Xiaozhuang University	2	20	2	1	2	3	3	14	5	5	5	5	5	5	5	5	40	2	3	1	3	2	4	1	4	4	1	4	4	4	4	2	4	47
1175	Eastern China	1013	Mobile Submission	Nanjing Xiaozhuang University	2	20	2	3	5	4	48	17	3	3	3	3	3	3	3	2	23	2	3	3	2	2	3	1	3	3	2	3	3	3	3	3	4	43
1176	Eastern China	625	Mobile Submission	Nanjing Xiaozhuang University	2	19	2	2	4	3	18	18	2	4	4	3	3	3	3	3	25	2	3	2	2	3	3	1	3	3	1	3	3	3	3	2	3	40
1177	Eastern China	632	Mobile Submission	Nanjing Xiaozhuang University	2	19	1	3	4	3	27	20	3	3	3	3	4	4	4	4	28	2	3	3	4	1	2	2	4	4	2	4	4	4	4	2	4	49
1178	Eastern China	511	Mobile Submission	Nanjing Xiaozhuang University	1	20	2	2	2	3	6	27	4	4	4	3	4	4	4	4	31	3	1	3	1	3	2	3	1	1	3	1	1	1	2	2	1	29
1179	Eastern China	709	Mobile Submission	Nanjing Xiaozhuang University	2	21	3	3	4	3	27	22	3	3	3	3	3	3	3	3	24	2	3	2	3	2	3	2	3	3	2	3	3	3	3	2	3	42
1180	Eastern China	1131	Mobile Submission	Nanjing Xiaozhuang University	2	20	3	5	3	3	30	22	4	4	4	4	4	4	4	4	32	2	3	1	3	1	2	1	3	3	1	3	3	3	3	1	4	37
1181	Eastern China	539	Mobile Submission	Nanjing Xiaozhuang University	1	23	4	4	5	4	64	26	5	5	5	5	5	5	5	5	40	2	1	4	2	2	2	1	3	4	1	3	4	4	1	2	4	40
1182	Eastern China	958	Mobile Submission	Nanjing Xiaozhuang University	2	20	3	1	4	3	9	20	4	4	4	4	4	4	4	4	32	2	3	3	3	2	2	2	2	2	2	3	3	2	1	2	4	38
1184	Eastern China	890	Mobile Submission	Nanjing Xiaozhuang University	2	20	3	1	2	4	4	24	4	4	4	4	4	4	4	3	31	3	2	2	3	2	3	2	3	3	1	3	3	4	3	2	4	43
1185	Eastern China	379	Mobile Submission	Nanjing Xiaozhuang University	1	22	4	4	5	4	64	20	3	3	3	3	3	3	3	3	24	3	3	3	3	3	3	3	3	3	2	2	2	3	3	3	3	45
1186	Eastern China	211	Mobile Submission	Nanjing Xiaozhuang University	1	18	2	1	2	3	3	29	3	3	3	3	3	3	3	3	24	2	2	2	2	2	2	2	2	2	2	2	2	2	2	2	2	32
1187	Eastern China	268	Mobile Submission	Nanjing Xiaozhuang University	1	20	2	2	5	2	16	16	1	1	1	1	1	1	1	1	8	1	3	2	2	1	4	2	4	4	1	4	4	4	4	1	4	45
1188	Eastern China	347	Mobile Submission	Nanjing Xiaozhuang University	2	19	2	3	1	3	0	21	3	3	3	3	3	3	3	3	24	2	3	2	4	2	2	2	3	4	2	4	4	4	4	2	4	48
1190	Eastern China	633	Mobile Submission	Nanjing Xiaozhuang University	2	18	2	1	2	5	5	17	4	4	4	4	4	4	4	4	32	2	3	2	3	2	3	2	3	4	1	4	4	4	4	2	4	47
1191	Eastern China	647	Mobile Submission	Nanjing Xiaozhuang University	2	20	2	1	3	3	6	21	2	3	3	3	3	3	3	3	23	2	2	2	3	2	2	2	3	4	1	3	4	4	3	2	4	43
1192	Eastern China	1003	Mobile Submission	Nanjing Xiaozhuang University	2	19	2	2	2	3	6	35	4	4	3	3	3	3	3	3	26	3	2	3	2	3	2	3	2	2	3	3	3	3	3	4	4	45
1193	Eastern China	743	Mobile Submission	Nanjing Xiaozhuang University	2	20	2	1	2	3	3	24	1	1	1	1	1	1	1	1	8	1	4	1	4	1	3	1	4	4	1	3	4	3	3	2	4	43
1194	Eastern China	493	Mobile Submission	Nanjing Xiaozhuang University	2	19	2	3	2	3	9	22	4	4	4	4	4	4	4	4	32	2	2	4	2	3	2	2	2	2	3	2	3	2	2	3	4	40
1195	Eastern China	456	Mobile Submission	Nanjing Xiaozhuang University	2	19	2	2	4	2	12	16	2	2	2	2	2	2	2	2	16	1	2	1	4	1	3	1	4	4	1	4	4	4	4	2	4	44
1196	Eastern China	324	Mobile Submission	Nanjing Xiaozhuang University	2	19	2	1	3	4	8	14	1	1	1	1	1	1	1	1	8	4	4	4	4	4	4	4	4	4	4	4	4	4	4	4	4	64
1197	Eastern China	239	Mobile Submission	Yangzhou Polytechnic Institute	1	19	2	1	2	2	2	27	2	2	2	2	2	2	2	2	16	2	2	2	2	2	2	2	2	2	2	2	2	2	2	2	2	32
1198	Eastern China	254	Mobile Submission	Yangzhou Polytechnic Institute	1	19	2	2	5	5	40	14	5	5	5	5	5	5	5	5	40	4	4	4	4	4	4	4	4	4	4	4	4	4	4	4	4	64
1199	Eastern China	267	Mobile Submission	Yangzhou Polytechnic Institute	1	20	2	1	2	1	1	16	3	3	3	3	3	3	3	3	24	2	2	2	2	2	2	2	2	2	2	2	2	2	2	2	2	32
1200	Eastern China	257	Mobile Submission	Yangzhou Polytechnic Institute	1	19	2	1	1	1	0	20	3	2	3	3	2	3	2	3	21	2	2	3	2	2	3	1	3	2	3	1	3	2	2	3	2	36
1201	Eastern China	275	Mobile Submission	Yangzhou Polytechnic Institute	1	20	2	1	2	2	2	38	3	3	3	3	3	3	3	3	24	2	2	2	2	2	2	2	2	2	2	2	2	2	2	2	2	32
1202	Eastern China	294	Mobile Submission	Yangzhou Polytechnic Institute	1	19	2	2	3	3	12	38	5	5	5	5	5	5	5	5	40	3	3	3	3	3	3	3	3	3	3	3	3	3	3	3	3	48
1203	Eastern China	296	Mobile Submission	Yangzhou Polytechnic Institute	1	19	2	4	5	5	80	24	3	3	3	3	3	3	3	3	24	1	2	2	2	2	2	2	2	2	2	2	2	2	2	2	2	31
1204	Eastern China	267	Mobile Submission	Yangzhou Polytechnic Institute	2	18	2	2	2	2	4	24	5	5	5	5	5	5	5	5	40	2	2	2	2	2	2	2	2	2	2	2	2	2	2	2	2	32
1205	Eastern China	313	Mobile Submission	Yangzhou Polytechnic Institute	1	19	2	4	5	4	64	15	4	4	4	4	4	4	4	4	32	1	3	1	4	1	4	1	4	4	1	4	4	4	4	1	4	45
1207	Eastern China	315	Mobile Submission	Yangzhou Polytechnic Institute	1	20	2	1	2	1	1	30	5	5	5	5	5	5	5	5	40	2	2	2	2	2	2	2	2	2	2	2	2	2	2	2	2	32
1208	Eastern China	321	Mobile Submission	Yangzhou Polytechnic Institute	1	20	2	2	2	3	6	25	3	3	3	3	3	3	3	3	24	2	2	2	2	2	2	2	2	2	2	2	2	2	2	2	2	32
1209	Eastern China	345	Mobile Submission	Yangzhou Polytechnic Institute	1	20	2	1	2	2	2	26	4	4	4	4	4	4	4	4	32	2	2	2	2	2	2	2	2	2	2	2	2	2	2	2	2	32
1210	Eastern China	343	Mobile Submission	Yangzhou Polytechnic Institute	1	20	2	2	3	5	20	25	4	4	4	4	4	4	4	4	32	2	2	2	2	2	2	2	2	2	2	2	2	2	2	2	2	32
1211	Eastern China	361	Mobile Submission	Yangzhou Polytechnic Institute	2	19	2	1	3	2	4	14	5	5	5	5	5	5	5	5	40	1	4	1	4	1	4	1	4	4	1	4	4	4	4	1	4	46
1212	Eastern China	380	Mobile Submission	Yangzhou Polytechnic Institute	1	18	2	2	1	3	0	25	3	3	3	3	3	3	3	3	24	4	4	4	4	4	4	4	4	4	4	4	4	4	4	4	4	64
1213	Eastern China	377	Mobile Submission	Yangzhou Polytechnic Institute	2	19	2	1	2	2	2	23	5	5	5	5	5	5	5	5	40	4	4	4	4	4	4	4	4	4	4	4	4	4	4	4	4	64
1214	Eastern China	429	Mobile Submission	Yangzhou Polytechnic Institute	1	20	2	4	3	5	40	15	1	1	1	1	1	1	1	1	8	1	1	1	1	1	1	1	1	1	1	1	1	1	1	1	1	16
1215	Eastern China	432	Mobile Submission	Yangzhou Polytechnic Institute	1	22	2	2	5	4	32	17	5	5	5	5	5	5	5	5	40	1	4	1	4	1	4	1	4	4	1	4	4	4	4	1	4	46
1216	Eastern China	426	Mobile Submission	Yangzhou Polytechnic Institute	1	21	2	2	3	5	20	27	3	3	3	3	3	3	3	3	24	2	2	2	2	2	2	2	2	3	2	2	2	2	2	3	4	36
1217	Eastern China	412	Mobile Submission	Yangzhou Polytechnic Institute	1	19	2	1	3	5	10	14	4	4	4	4	4	4	4	4	32	1	1	1	3	1	3	1	3	3	1	3	3	3	3	3	3	36
1218	Eastern China	415	Mobile Submission	Yangzhou Polytechnic Institute	1	20	2	3	3	5	30	42	4	4	4	4	4	4	4	4	32	2	2	2	2	2	2	2	2	2	2	2	2	2	2	2	2	32
1219	Eastern China	463	Mobile Submission	Yangzhou Polytechnic Institute	1	19	2	3	5	5	60	24	4	4	4	4	4	4	4	4	32	2	2	2	2	2	2	2	2	2	2	2	2	2	2	2	2	32
1220	Eastern China	495	Mobile Submission	Yangzhou Polytechnic Institute	1	19	2	3	2	5	15	22	5	5	5	5	5	5	5	5	40	1	4	3	4	3	4	1	3	4	1	4	4	4	4	1	4	49
1221	Eastern China	495	Mobile Submission	Yangzhou Polytechnic Institute	1	19	2	2	3	2	8	29	4	4	4	4	4	4	4	4	32	2	2	2	2	2	2	2	3	3	2	3	3	3	3	2	4	40
1222	Eastern China	504	Mobile Submission	Yangzhou Polytechnic Institute	1	19	2	4	5	4	64	16	5	5	5	5	5	5	5	5	40	1	4	2	4	1	4	1	4	4	1	4	4	4	4	2	4	48
1223	Eastern China	497	Mobile Submission	Yangzhou Polytechnic Institute	1	20	2	1	3	3	6	27	4	4	4	4	4	4	4	4	32	4	4	4	4	4	4	4	4	4	4	4	4	4	4	4	4	64
1224	Eastern China	515	Mobile Submission	Yangzhou Polytechnic Institute	2	20	2	1	1	1	0	20	5	5	5	5	5	5	5	5	40	2	3	1	4	2	2	2	3	3	2	3	4	3	3	2	4	43
1225	Eastern China	496	Mobile Submission	Yangzhou Polytechnic Institute	2	20	2	4	3	2	16	24	3	3	3	3	3	3	3	3	24	2	3	3	3	3	3	3	3	3	2	3	3	3	3	3	4	47
1226	Eastern China	528	Mobile Submission	Yangzhou Polytechnic Institute	1	20	2	3	3	4	24	16	2	2	2	2	4	4	4	4	24	2	2	2	2	2	2	2	2	2	2	2	2	2	2	2	2	32
1227	Eastern China	526	Mobile Submission	Yangzhou Polytechnic Institute	1	20	2	4	4	3	36	16	4	4	4	4	4	4	4	4	32	1	3	1	3	2	3	2	2	2	2	2	2	2	1	2	4	34
1228	Eastern China	507	Mobile Submission	Yangzhou Polytechnic Institute	2	19	2	2	2	3	6	28	3	3	3	3	3	3	3	3	24	3	3	3	2	3	2	2	1	1	2	1	2	2	1	3	2	33
1229	Eastern China	533	Mobile Submission	Yangzhou Polytechnic Institute	1	21	2	1	3	3	6	16	4	4	4	4	4	4	4	4	32	2	2	2	3	2	2	2	3	3	2	3	3	3	3	2	3	40
1230	Eastern China	549	Mobile Submission	Yangzhou Polytechnic Institute	1	19	2	1	2	3	3	20	3	3	3	3	3	3	3	3	24	3	3	3	3	3	3	3	3	3	3	3	3	3	3	3	3	48
1231	Eastern China	553	Mobile Submission	Yangzhou Polytechnic Institute	1	20	2	2	2	1	2	32	4	4	4	4	4	4	4	4	32	2	3	2	3	1	3	2	3	3	2	3	3	3	3	2	3	41
1232	Eastern China	555	Mobile Submission	Yangzhou Polytechnic Institute	2	20	2	4	3	2	16	15	2	2	2	2	2	2	2	2	16	2	2	2	2	2	2	2	2	2	2	2	2	2	2	2	2	32
1233	Eastern China	614	Mobile Submission	Nanjing Xiaozhuang University	2	19	2	1	3	2	4	18	3	3	3	3	3	3	3	3	24	2	3	2	3	2	3	2	3	3	2	3	3	3	3	3	3	43
1234	Eastern China	542	Mobile Submission	Yangzhou Polytechnic Institute	1	20	2	4	5	4	64	19	4	4	4	4	4	4	4	4	32	3	3	3	3	3	3	3	3	3	3	3	3	3	3	3	3	48
1235	Eastern China	607	Mobile Submission	Yangzhou Polytechnic Institute	1	21	2	1	1	1	0	17	5	5	5	5	5	5	5	5	40	1	4	2	4	1	4	1	4	4	1	4	4	4	4	1	4	47
1236	Eastern China	583	Mobile Submission	Yangzhou Polytechnic Institute	2	19	2	1	3	5	10	19	5	5	5	5	5	5	5	5	40	1	4	1	4	2	3	2	3	4	1	4	4	4	4	1	4	46
1237	Eastern China	593	Mobile Submission	Yangzhou Polytechnic Institute	1	19	2	3	4	5	45	17	3	3	3	3	3	3	3	3	24	2	3	2	4	1	4	1	3	4	1	2	4	4	4	2	4	45
1238	Eastern China	615	Mobile Submission	Yangzhou Polytechnic Institute	1	20	2	2	2	3	6	15	1	1	1	1	2	2	2	2	12	1	4	2	4	1	4	1	4	4	1	4	4	4	4	3	4	49
1239	Eastern China	619	Mobile Submission	Yangzhou Polytechnic Institute	2	20	2	2	3	3	12	26	3	3	3	3	3	3	3	3	24	3	2	3	3	3	2	3	2	3	2	2	3	3	3	3	4	44
1240	Eastern China	622	Mobile Submission	Yangzhou Polytechnic Institute	1	20	2	1	5	5	20	24	3	3	3	3	3	3	3	3	24	1	4	1	4	2	4	1	4	4	1	4	4	4	4	2	4	48
1241	Eastern China	615	Mobile Submission	Yangzhou Polytechnic Institute	1	20	2	2	2	2	4	19	4	1	4	4	3	3	3	3	25	1	4	1	4	1	4	1	4	4	2	4	4	4	4	2	4	48
1242	Eastern China	635	Mobile Submission	Yangzhou Polytechnic Institute	2	19	2	2	3	2	8	14	4	4	4	4	4	4	4	4	32	1	4	1	4	1	4	1	4	4	1	4	4	4	4	2	4	47
1243	Eastern China	618	Mobile Submission	Yangzhou Polytechnic Institute	1	20	2	4	3	3	24	35	3	3	3	3	3	3	3	3	24	3	2	2	4	2	3	1	1	2	2	2	2	2	2	2	4	36
1244	Eastern China	642	Mobile Submission	Yangzhou Polytechnic Institute	1	19	2	4	5	3	48	18	4	4	4	4	4	4	4	4	32	3	3	2	3	1	2	2	3	3	1	3	3	3	3	2	4	41
1245	Eastern China	651	Mobile Submission	Nanjing Xiaozhuang University	2	22	2	2	3	3	12	20	3	3	3	3	3	3	3	3	24	2	3	3	3	3	3	2	3	3	2	3	3	3	3	2	3	44
1246	Eastern China	448	Mobile Submission	Yangzhou Polytechnic Institute	1	22	2	4	5	5	80	30	3	3	3	3	3	3	3	3	24	2	3	2	3	1	3	2	3	3	1	3	3	3	3	2	2	39
1247	Eastern China	686	Mobile Submission	Yangzhou Polytechnic Institute	1	20	2	2	2	3	6	20	4	4	4	4	4	4	4	4	32	2	3	2	3	3	3	2	3	3	1	3	3	3	3	3	3	43
1248	Eastern China	552	Mobile Submission	Yangzhou Polytechnic Institute	1	22	2	3	3	3	18	14	5	5	5	5	5	5	5	5	40	4	4	1	1	1	4	1	4	4	1	4	4	4	4	1	4	46
1249	Eastern China	710	Mobile Submission	Yangzhou Polytechnic Institute	2	19	2	4	4	2	24	27	4	4	4	4	4	4	4	4	32	2	2	2	2	2	2	2	2	2	2	2	2	2	2	2	2	32
1250	Eastern China	711	Mobile Submission	Yangzhou Polytechnic Institute	1	19	2	3	3	3	18	29	2	3	3	3	3	3	3	3	23	1	4	1	4	2	2	2	1	4	1	1	1	4	2	4	4	38
1251	Eastern China	725	Mobile Submission	Yangzhou Polytechnic Institute	1	19	2	1	1	5	0	19	5	5	5	5	5	5	5	5	40	2	2	3	2	2	3	2	2	3	1	3	3	3	3	2	3	39
1253	Eastern China	743	Mobile Submission	Yangzhou Polytechnic Institute	1	19	2	1	3	5	10	22	3	3	3	3	3	3	3	3	24	3	2	3	2	3	2	3	1	2	2	3	3	2	1	3	2	37
1254	Eastern China	803	Mobile Submission	Yangzhou Polytechnic Institute	1	19	2	1	3	3	6	25	4	4	4	4	4	4	4	4	32	2	3	2	3	2	2	2	2	4	2	4	4	4	4	3	4	47
1255	Eastern China	825	WeChat	Yangzhou Polytechnic Institute	2	19	2	1	1	4	0	29	3	3	3	3	3	3	3	3	24	3	1	2	2	3	3	2	3	3	2	3	2	2	2	3	2	38
1256	Eastern China	175	Mobile Submission	Yangzhou Polytechnic Institute	1	20	1	1	5	4	16	14	3	3	3	3	3	3	3	3	24	1	4	1	4	1	4	1	4	4	4	4	4	4	4	4	4	52
1257	Eastern China	903	Mobile Submission	Yangzhou Polytechnic Institute	1	19	2	4	5	4	64	18	5	5	5	5	5	5	5	5	40	4	1	4	1	4	1	4	1	1	4	1	1	1	1	3	1	33
1258	Eastern China	720	Mobile Submission	Nanjing Xiaozhuang University	2	20	2	1	4	3	9	23	4	4	4	4	4	4	4	4	32	2	2	2	3	3	2	2	3	3	1	3	3	3	3	3	3	41
1259	Eastern China	658	Mobile Submission	Yangzhou Polytechnic Institute	1	20	2	2	3	4	16	25	4	4	4	4	4	4	4	4	32	2	3	2	3	2	2	2	2	3	2	3	3	3	3	2	3	40
1260	Eastern China	483	Mobile Submission	Nanjing Xiaozhuang University	2	20	2	1	4	3	9	26	3	3	3	3	3	3	3	3	24	1	4	1	4	1	1	1	2	3	1	3	2	3	3	2	2	34
1261	Eastern China	553	Mobile Submission	Nanjing Xiaozhuang University	2	18	2	2	2	1	2	24	2	2	2	2	2	2	2	2	16	2	3	2	3	2	2	2	2	3	2	2	2	3	2	2	3	37
1262	Eastern China	543	WeChat	Nanjing Xiaozhuang University	2	19	2	1	3	4	8	19	4	3	4	4	4	4	4	4	31	2	3	2	3	2	3	2	3	3	2	4	3	3	3	2	4	44
1263	Eastern China	760	WeChat	Nanjing Xiaozhuang University	2	19	2	1	2	3	3	22	5	5	5	5	4	4	4	4	36	2	3	2	2	3	3	2	4	3	1	2	3	2	3	2	4	41
1264	Eastern China	272	Mobile Submission	Yangzhou Polytechnic Institute	1	19	2	3	3	4	24	14	5	5	5	5	5	5	5	5	40	1	1	1	4	1	4	1	4	4	1	4	4	4	4	1	4	43
1265	Eastern China	282	Mobile Submission	Yangzhou Polytechnic Institute	1	20	2	3	3	3	18	14	1	1	1	1	1	1	1	1	8	4	4	4	4	4	4	4	4	4	4	4	4	4	4	4	4	64
1266	Eastern China	272	Mobile Submission	Yangzhou Polytechnic Institute	1	19	2	4	4	2	24	23	4	4	4	4	4	4	4	4	32	3	3	3	3	3	3	3	3	3	3	3	3	3	3	3	3	48
1267	Eastern China	288	Mobile Submission	Yangzhou Polytechnic Institute	1	20	2	2	5	3	24	27	4	4	4	4	4	4	4	4	32	3	3	3	3	3	3	3	3	3	3	3	3	3	3	3	3	48
1268	Eastern China	314	Mobile Submission	Yangzhou Polytechnic Institute	1	19	2	1	2	3	3	24	4	4	4	4	4	4	4	4	32	2	2	2	2	2	2	2	2	2	2	2	2	2	2	2	2	32
1269	Eastern China	334	Mobile Submission	Yangzhou Polytechnic Institute	2	19	2	2	2	3	6	14	5	5	5	5	5	5	5	5	40	2	4	1	4	2	4	1	4	4	1	4	4	4	4	2	4	49
1270	Eastern China	359	Mobile Submission	Yangzhou Polytechnic Institute	1	20	2	1	5	1	4	21	4	4	4	4	4	4	4	4	32	3	3	3	3	2	2	2	2	1	1	1	1	3	3	3	3	36
1271	Eastern China	338	Mobile Submission	Yangzhou Polytechnic Institute	1	20	2	2	3	3	12	15	5	5	5	5	5	5	5	5	40	2	4	2	4	1	4	1	4	4	4	4	4	2	4	2	4	50
1272	Eastern China	365	Mobile Submission	Yangzhou Polytechnic Institute	1	20	2	1	4	3	9	14	4	4	4	4	4	4	4	4	32	2	2	2	2	2	2	2	2	2	2	2	2	2	2	2	2	32
1273	Eastern China	399	Mobile Submission	Yangzhou Polytechnic Institute	1	18	2	3	2	3	9	24	3	3	3	3	3	3	3	3	24	2	3	2	2	2	2	2	2	3	2	3	3	3	3	2	3	39
1274	Eastern China	432	Mobile Submission	Yangzhou Polytechnic Institute	1	20	2	1	2	1	1	27	4	4	4	4	4	4	4	4	32	2	2	2	2	2	2	2	2	2	2	2	2	2	2	2	2	32
1275	Eastern China	456	Mobile Submission	Yangzhou Polytechnic Institute	1	19	2	2	4	2	12	14	5	5	5	5	5	5	5	5	40	3	4	4	4	1	4	1	4	4	1	4	4	4	4	1	4	51
1276	Eastern China	470	Mobile Submission	Yangzhou Polytechnic Institute	2	19	2	3	2	2	6	14	1	1	1	1	1	1	1	1	8	2	3	3	3	3	3	3	3	3	3	3	3	3	3	3	3	47
1277	Eastern China	472	Mobile Submission	Yangzhou Polytechnic Institute	2	20	2	2	1	1	0	24	4	4	4	4	4	4	4	4	32	3	2	2	3	3	2	2	3	4	2	2	2	2	2	4	3	41
1278	Eastern China	482	Mobile Submission	Yangzhou Polytechnic Institute	1	21	2	2	4	4	24	14	2	2	2	2	2	2	2	2	16	2	2	2	2	2	2	2	2	2	2	2	2	2	2	2	2	32
1279	Eastern China	479	Mobile Submission	Yangzhou Polytechnic Institute	1	20	2	4	3	3	24	15	5	5	5	5	5	5	5	5	40	1	4	1	4	1	4	1	4	4	1	4	4	4	4	1	4	46
1280	Eastern China	225	Mobile Submission	Yangzhou Polytechnic Institute	2	20	2	1	3	2	4	30	4	4	4	4	4	4	4	4	32	2	2	2	2	2	2	2	2	2	2	2	2	2	2	2	2	32
1281	Eastern China	483	Mobile Submission	Yangzhou Polytechnic Institute	1	21	2	4	3	5	40	14	5	5	5	5	5	5	5	5	40	1	4	1	4	1	4	1	4	4	1	4	4	4	4	1	4	46
1282	Eastern China	516	Mobile Submission	Yangzhou Polytechnic Institute	1	20	2	1	1	2	0	18	2	2	2	2	2	2	2	2	16	1	3	2	4	1	4	1	4	4	1	4	3	4	4	1	4	45
1283	Eastern China	533	Mobile Submission	Yangzhou Polytechnic Institute	1	19	2	4	5	4	64	15	4	4	4	1	4	4	4	4	29	1	4	1	4	2	4	1	4	4	1	4	4	4	4	2	4	48
1284	Eastern China	262	Mobile Submission	Yangzhou Polytechnic Institute	1	19	2	1	2	2	2	14	3	3	3	3	3	3	3	3	24	2	2	2	3	2	3	2	3	3	2	3	3	3	3	2	3	41
1285	Eastern China	540	Mobile Submission	Yangzhou Polytechnic Institute	1	20	2	1	2	5	5	22	3	3	3	3	3	3	3	3	24	2	3	2	3	2	3	2	3	2	3	2	3	2	3	2	3	40
1286	Eastern China	538	Mobile Submission	Yangzhou Polytechnic Institute	1	20	2	1	3	2	4	31	4	4	4	4	4	4	4	4	32	3	2	3	2	3	2	3	2	2	3	2	2	3	2	3	3	40
1287	Eastern China	277	Mobile Submission	Yangzhou Polytechnic Institute	1	19	2	1	3	5	10	14	1	1	1	1	1	1	1	1	8	1	1	1	1	1	4	1	4	4	1	4	4	4	4	1	4	40
1288	Eastern China	540	Mobile Submission	Yangzhou Polytechnic Institute	1	20	2	1	1	1	0	20	2	2	2	2	2	2	2	2	16	2	2	2	2	2	2	2	2	2	2	2	2	2	2	2	2	32
1289	Eastern China	294	Mobile Submission	Yangzhou Polytechnic Institute	1	20	2	4	4	2	24	18	4	4	4	3	3	3	3	4	28	2	3	3	3	3	3	3	3	2	2	2	2	2	2	3	3	41
1290	Eastern China	569	Mobile Submission	Yangzhou Polytechnic Institute	1	22	2	2	3	4	16	17	4	4	4	4	4	4	4	4	32	3	3	2	2	3	3	2	3	3	3	3	3	3	3	3	4	46
1291	Eastern China	261	Mobile Submission	Yangzhou Polytechnic Institute	1	18	2	5	5	5	100	14	1	1	1	1	1	1	1	1	8	1	1	1	1	1	1	1	1	4	4	4	4	4	4	4	4	40
1292	Eastern China	545	Mobile Submission	Yangzhou Polytechnic Institute	1	19	2	4	5	5	80	15	5	5	5	5	5	5	5	5	40	1	4	1	4	1	4	1	4	4	1	4	4	4	4	2	4	47
1293	Eastern China	297	Mobile Submission	Yangzhou Polytechnic Institute	2	18	2	1	1	2	0	16	3	3	3	3	3	3	3	3	24	1	3	1	3	1	1	1	1	3	1	3	3	3	3	1	3	32
1294	Eastern China	318	Mobile Submission	Yangzhou Polytechnic Institute	1	19	2	3	5	3	36	25	1	1	1	1	1	1	1	1	8	2	2	1	1	2	2	2	3	3	3	3	3	3	3	3	3	39
1295	Eastern China	601	Mobile Submission	Yangzhou Polytechnic Institute	1	19	2	2	2	5	10	24	4	4	4	4	4	4	4	4	32	2	3	2	3	2	2	2	3	3	1	3	3	3	3	2	3	40
1296	Eastern China	306	Mobile Submission	Yangzhou Polytechnic Institute	1	19	2	4	5	5	80	16	1	1	1	1	1	1	1	1	8	4	4	4	4	4	4	4	4	4	4	4	4	4	4	4	4	64
1297	Eastern China	303	Mobile Submission	Yangzhou Polytechnic Institute	2	20	2	2	5	2	16	27	5	4	4	4	4	4	4	4	33	1	3	3	3	1	2	2	3	3	1	3	3	3	3	1	1	36
1298	Eastern China	325	Mobile Submission	Yangzhou Polytechnic Institute	1	18	2	2	2	2	4	30	3	3	3	3	3	3	3	3	24	2	2	2	2	2	2	2	2	2	2	2	2	2	2	2	2	32
1299	Eastern China	339	Mobile Submission	Yangzhou Polytechnic Institute	2	19	2	2	3	4	16	37	4	4	4	4	4	4	4	4	32	2	2	2	2	2	2	2	2	2	2	2	2	2	2	2	2	32
1300	Eastern China	306	Mobile Submission	Yangzhou Polytechnic Institute	1	20	2	2	4	3	18	17	1	1	1	1	1	1	1	1	8	1	4	1	4	1	4	1	4	4	1	4	4	4	2	1	4	44
1302	Eastern China	588	Mobile Submission	Yangzhou Polytechnic Institute	1	20	2	4	5	4	64	29	3	4	4	4	3	3	3	3	27	2	2	3	3	2	1	1	1	2	2	1	1	2	2	3	3	31
1304	Eastern China	356	Mobile Submission	Yangzhou Polytechnic Institute	1	19	2	1	2	4	4	27	3	3	3	3	3	3	3	3	24	2	2	2	2	2	2	2	2	2	2	2	2	2	2	2	2	32
1305	Eastern China	626	Mobile Submission	Yangzhou Polytechnic Institute	1	20	2	2	3	2	8	14	5	5	5	5	5	5	5	5	40	1	4	1	4	1	4	1	4	4	1	4	4	4	4	1	4	46
1306	Eastern China	345	Mobile Submission	Yangzhou Polytechnic Institute	1	20	2	3	5	3	36	16	1	1	1	1	1	1	1	1	8	1	4	1	4	1	4	1	4	4	1	4	4	4	4	1	4	46
1307	Eastern China	361	Mobile Submission	Yangzhou Polytechnic Institute	1	19	2	4	5	5	80	15	4	4	4	4	4	4	4	4	32	1	1	1	1	1	1	1	1	1	1	1	1	1	1	1	1	16
1308	Eastern China	324	Mobile Submission	Yangzhou Polytechnic Institute	1	21	2	2	4	3	18	17	4	4	4	4	4	4	4	4	32	2	2	2	2	2	2	2	2	2	2	2	2	2	2	2	2	32
1309	Eastern China	656	Mobile Submission	Yangzhou Polytechnic Institute	1	20	2	1	3	4	8	14	5	5	5	5	5	5	5	5	40	1	4	1	4	1	4	1	4	4	1	4	4	4	4	2	4	47
1312	Eastern China	399	Mobile Submission	Yangzhou Polytechnic Institute	1	20	2	1	2	2	2	32	3	3	3	3	3	4	4	3	26	3	2	2	2	3	3	2	2	2	2	2	2	2	2	3	3	37
1313	Eastern China	394	Mobile Submission	Yangzhou Polytechnic Institute	1	20	2	1	1	5	0	17	5	5	5	5	4	4	4	4	36	1	1	1	1	2	2	2	2	3	2	2	2	2	3	2	3	31
1314	Eastern China	665	Mobile Submission	Yangzhou Polytechnic Institute	2	20	2	1	1	2	0	27	4	4	4	4	4	3	3	3	29	2	2	2	3	2	2	2	2	3	2	4	4	4	4	2	4	44
1315	Eastern China	352	Mobile Submission	Yangzhou Polytechnic Institute	2	18	2	1	1	1	0	29	3	3	3	3	3	3	3	3	24	1	3	3	3	2	2	2	2	2	2	2	2	2	2	2	2	34
1316	Eastern China	400	Mobile Submission	Yangzhou Polytechnic Institute	2	19	2	1	1	1	0	44	3	3	3	3	3	3	3	3	24	3	3	3	3	3	3	3	3	3	3	3	3	3	3	3	3	48
1317	Eastern China	323	Mobile Submission	Yangzhou Polytechnic Institute	1	20	2	4	4	3	36	18	5	5	5	5	5	5	5	5	40	4	1	4	1	1	4	1	4	4	1	4	4	4	4	2	4	47
1318	Eastern China	386	Mobile Submission	Yangzhou Polytechnic Institute	1	19	2	1	2	2	2	20	4	4	4	4	4	4	4	4	32	2	2	2	2	2	2	2	2	2	2	2	2	2	2	2	2	32
1319	Eastern China	680	Mobile Submission	Yangzhou Polytechnic Institute	1	20	2	1	3	2	4	17	5	5	5	5	5	5	5	5	40	1	4	1	4	1	4	1	4	4	1	4	4	4	4	1	4	46
1320	Eastern China	669	Mobile Submission	Yangzhou Polytechnic Institute	1	20	2	2	3	3	12	17	5	4	5	5	4	4	4	4	35	2	3	2	3	2	3	1	3	4	1	4	4	4	4	2	4	46
1321	Eastern China	402	Mobile Submission	Yangzhou Polytechnic Institute	1	21	2	2	3	2	8	16	3	3	3	3	3	3	3	3	24	2	2	2	2	2	2	2	2	2	2	2	2	2	2	2	2	32
1322	Eastern China	400	Mobile Submission	Yangzhou Polytechnic Institute	2	19	2	4	4	2	24	39	4	4	4	3	3	4	4	3	29	3	3	3	3	3	3	3	3	3	3	3	3	3	3	3	3	48
1323	Eastern China	412	Mobile Submission	Yangzhou Polytechnic Institute	1	20	2	5	5	4	80	23	4	4	4	4	4	4	4	4	32	3	3	3	3	3	3	3	3	3	3	3	3	2	2	2	2	44
1324	Eastern China	675	Mobile Submission	Yangzhou Polytechnic Institute	1	21	2	1	2	2	2	17	2	2	2	2	2	2	2	2	16	3	3	2	3	2	4	3	4	3	3	3	3	3	3	2	3	47
1325	Eastern China	371	Mobile Submission	Yangzhou Polytechnic Institute	1	20	2	4	3	4	32	15	3	3	3	3	3	3	3	3	24	2	2	2	2	2	2	2	2	2	2	2	2	2	2	2	2	32
1326	Eastern China	393	Mobile Submission	Yangzhou Polytechnic Institute	1	20	2	4	3	4	32	16	3	3	3	3	3	3	3	3	24	3	2	3	2	3	2	3	2	3	2	3	3	3	2	3	3	42
1327	Eastern China	387	Mobile Submission	Yangzhou Polytechnic Institute	1	20	2	3	2	5	15	17	3	3	3	3	3	3	3	3	24	3	3	3	3	1	4	4	3	3	1	3	4	3	3	1	4	46
1328	Eastern China	421	Mobile Submission	Yangzhou Polytechnic Institute	1	20	2	2	2	2	4	36	3	3	3	3	3	3	3	3	24	1	2	2	2	2	2	2	2	2	2	2	2	2	2	2	2	31
1330	Eastern China	419	Mobile Submission	Yangzhou Polytechnic Institute	1	18	2	4	4	2	24	20	5	5	5	5	3	5	5	5	38	1	1	1	1	1	1	1	1	4	4	4	4	4	4	4	4	40
1331	Eastern China	706	Mobile Submission	Yangzhou Polytechnic Institute	1	20	2	1	2	5	5	26	1	1	1	1	2	2	2	2	12	1	2	2	3	2	2	1	3	3	2	3	2	2	2	3	3	36
1332	Eastern China	440	Mobile Submission	Yangzhou Polytechnic Institute	2	19	2	1	1	3	0	15	2	2	2	2	2	2	2	2	16	2	2	2	2	2	2	2	2	2	2	2	2	2	2	2	2	32
1333	Eastern China	724	Mobile Submission	Yangzhou Polytechnic Institute	1	22	2	1	2	4	4	15	2	2	2	2	2	2	3	3	18	2	2	1	3	3	2	1	3	3	1	3	2	3	3	2	4	38
1334	Eastern China	718	Mobile Submission	Yangzhou Polytechnic Institute	1	21	2	3	4	4	36	14	3	3	3	3	4	4	4	4	28	2	2	2	2	2	3	2	3	3	2	3	3	3	3	2	3	40
1335	Eastern China	460	WeChat	Yangzhou Polytechnic Institute	2	20	2	1	2	2	2	21	5	5	5	5	5	5	5	5	40	2	2	2	2	2	2	2	2	3	3	3	3	3	3	3	3	40
1336	Eastern China	467	Mobile Submission	Yangzhou Polytechnic Institute	1	19	2	2	4	2	12	17	5	5	5	5	5	3	5	3	36	2	3	3	3	3	3	2	3	3	2	3	3	3	3	3	3	45
1337	Eastern China	744	Mobile Submission	Yangzhou Polytechnic Institute	1	20	2	2	2	2	4	23	3	3	4	3	3	3	3	3	25	2	4	2	3	2	2	1	4	4	2	3	4	2	3	4	4	46
1338	Eastern China	731	Mobile Submission	Yangzhou Polytechnic Institute	1	19	2	2	3	4	16	23	2	2	3	3	3	3	3	3	22	2	2	2	3	2	3	2	2	3	3	2	3	3	3	3	3	41
1339	Eastern China	477	Mobile Submission	Yangzhou Polytechnic Institute	1	20	2	2	3	3	12	26	3	3	3	3	3	3	3	3	24	2	2	2	2	2	2	2	2	2	2	2	2	2	2	2	2	32
1340	Eastern China	490	Mobile Submission	Yangzhou Polytechnic Institute	1	20	2	5	5	3	60	21	4	4	4	4	4	4	5	5	34	1	3	2	3	2	1	2	3	4	2	2	2	4	4	2	4	41
1341	Eastern China	464	Mobile Submission	Yangzhou Polytechnic Institute	1	19	2	1	1	1	0	30	4	4	4	4	4	4	4	4	32	2	2	2	2	2	2	2	2	2	2	2	2	2	2	2	2	32
1342	Eastern China	520	Mobile Submission	Yangzhou Polytechnic Institute	1	20	2	2	5	4	32	23	3	3	3	3	3	3	3	3	24	2	3	3	2	3	2	3	2	2	3	2	3	2	3	2	3	40
1343	Eastern China	530	Mobile Submission	Yangzhou Polytechnic Institute	1	19	3	4	4	3	36	35	3	4	3	4	3	4	3	4	28	2	2	2	3	2	3	2	3	3	2	3	2	3	2	3	2	39
1344	Eastern China	536	Mobile Submission	Yangzhou Polytechnic Institute	1	19	2	3	5	4	48	22	3	3	3	3	3	3	3	4	25	4	1	4	1	1	4	1	4	1	1	1	4	4	4	1	4	40
1345	Eastern China	543	Mobile Submission	Yangzhou Polytechnic Institute	2	19	2	1	2	2	2	31	4	4	4	4	4	4	4	4	32	2	2	3	2	3	2	3	3	2	2	2	3	3	3	2	3	40
1346	Eastern China	543	Mobile Submission	Yangzhou Polytechnic Institute	2	19	2	1	2	2	2	21	3	4	4	4	3	3	3	2	26	2	2	1	2	2	1	2	3	3	2	3	2	3	2	2	4	36
1347	Eastern China	563	Mobile Submission	Yangzhou Polytechnic Institute	1	21	2	2	2	3	6	41	4	4	4	4	4	4	4	4	32	3	3	4	1	4	1	4	1	1	4	1	1	1	1	4	1	35
1348	Eastern China	550	Mobile Submission	Yangzhou Polytechnic Institute	2	19	2	3	3	2	12	20	4	4	4	4	4	4	4	5	33	1	3	2	2	1	3	2	3	3	2	3	4	3	4	2	4	42
1349	Eastern China	852	Mobile Submission	Yangzhou Polytechnic Institute	1	19	2	1	1	5	0	21	4	4	4	4	4	4	4	4	32	2	3	2	3	2	3	2	3	3	2	3	3	3	3	3	3	43
1350	Eastern China	600	Mobile Submission	Yangzhou Polytechnic Institute	2	19	2	1	2	3	3	24	2	2	2	2	2	2	2	2	16	2	3	2	3	2	3	2	3	3	2	3	3	3	3	2	3	42
1351	Eastern China	555	Mobile Submission	Yangzhou Polytechnic Institute	1	19	2	4	2	3	12	15	1	1	1	1	1	1	1	1	8	1	1	1	1	1	1	1	1	1	1	1	1	1	1	1	1	16
1353	Eastern China	625	Mobile Submission	Yangzhou Polytechnic Institute	1	18	2	3	4	3	27	32	4	4	4	4	4	4	4	4	32	3	2	3	3	3	2	3	2	2	2	2	2	3	3	3	3	41
1354	Eastern China	494	Mobile Submission	Nanjing Xiaozhuang University	2	21	2	1	3	3	6	18	4	4	4	4	4	3	3	4	30	2	3	2	3	3	4	1	2	4	2	4	3	3	3	3	3	45
1355	Eastern China	925	Mobile Submission	Yangzhou Polytechnic Institute	1	21	2	1	2	3	3	17	2	3	2	2	2	3	4	3	21	2	3	3	3	2	3	2	3	4	2	2	4	3	3	3	3	45
1356	Eastern China	640	Mobile Submission	Yangzhou Polytechnic Institute	1	20	2	1	2	1	1	22	1	1	1	1	2	2	2	2	12	4	4	3	3	3	2	2	3	3	2	3	3	3	3	3	3	47
1357	Eastern China	660	Mobile Submission	Yangzhou Polytechnic Institute	1	19	2	3	4	2	18	19	2	2	2	2	2	2	2	2	16	1	4	1	1	1	4	4	2	2	2	2	2	2	2	2	2	34
1358	Eastern China	650	Mobile Submission	Yangzhou Polytechnic Institute	2	19	2	3	2	2	6	20	2	2	2	2	2	2	2	2	16	2	2	2	2	2	2	2	2	2	2	2	2	2	2	2	2	32
1359	Eastern China	680	Mobile Submission	Yangzhou Polytechnic Institute	1	21	2	2	2	3	6	20	5	5	5	5	5	5	5	5	40	2	3	2	3	2	3	2	3	3	2	2	3	3	4	3	3	43
1360	Eastern China	968	Mobile Submission	Yangzhou Polytechnic Institute	1	19	2	2	2	5	10	34	3	3	3	3	3	3	4	4	26	2	2	3	2	2	2	2	3	3	2	3	3	3	3	3	2	40
1361	Eastern China	967	Mobile Submission	Yangzhou Polytechnic Institute	1	18	2	1	1	1	0	19	3	3	4	4	3	3	3	3	26	2	3	3	2	2	3	2	2	2	2	3	3	3	3	2	3	40
1362	Eastern China	696	Mobile Submission	Yangzhou Polytechnic Institute	2	19	2	4	3	3	24	31	4	4	4	4	3	3	3	3	28	1	2	3	4	2	2	2	4	4	4	4	4	4	4	2	4	50
1363	Eastern China	685	Mobile Submission	Yangzhou Polytechnic Institute	1	18	2	2	4	2	12	18	1	1	1	1	2	2	2	2	12	2	3	3	3	3	2	2	3	3	2	3	3	3	3	3	3	44
1364	Eastern China	697	Mobile Submission	Yangzhou Polytechnic Institute	2	19	2	2	2	4	8	18	3	3	3	3	3	3	3	3	24	3	3	3	3	3	3	3	3	3	3	3	3	3	3	3	3	48
1365	Eastern China	957	Mobile Submission	Yangzhou Polytechnic Institute	1	18	1	2	3	2	8	22	4	4	4	4	4	4	4	4	32	2	4	3	3	2	3	2	3	3	2	3	3	3	3	3	3	45
1366	Eastern China	712	Mobile Submission	Yangzhou Polytechnic Institute	2	19	2	1	4	3	9	21	4	4	3	3	4	3	3	2	26	2	3	2	3	1	4	1	4	4	1	4	4	4	4	2	4	47
1368	Eastern China	805	Mobile Submission	Yangzhou Polytechnic Institute	1	20	2	4	5	4	64	18	5	5	5	5	5	5	5	5	40	1	1	2	4	1	4	1	4	4	1	4	4	4	4	2	4	45
1369	Eastern China	823	Mobile Submission	Yangzhou Polytechnic Institute	1	19	2	4	5	4	64	14	5	5	5	5	5	5	5	5	40	1	2	2	4	2	4	3	4	4	1	3	4	4	4	3	4	49
1370	Eastern China	253	Mobile Submission	Yangzhou Polytechnic Institute	1	20	2	1	3	3	6	14	3	3	3	3	3	3	3	3	24	2	2	2	2	2	2	2	2	2	2	2	2	2	2	2	2	32
1371	Eastern China	205	Mobile Submission	Yangzhou Polytechnic Institute	2	20	2	2	3	3	12	30	4	4	4	4	4	4	4	4	32	1	1	1	1	1	3	1	1	3	1	3	3	3	3	1	3	30
1372	Eastern China	881	Mobile Submission	Yangzhou Polytechnic Institute	1	20	2	3	4	3	27	24	2	2	2	2	2	2	2	2	16	2	2	2	2	2	2	2	2	2	2	2	2	2	2	2	2	32
1373	Eastern China	256	Mobile Submission	Yangzhou Polytechnic Institute	1	21	2	1	2	1	1	14	1	1	1	1	1	1	1	1	8	1	1	1	1	1	1	1	1	1	1	1	1	4	4	4	4	28
1374	Eastern China	272	Mobile Submission	Yangzhou Polytechnic Institute	2	19	2	2	3	3	12	15	2	3	3	3	3	3	3	3	23	2	2	2	2	2	2	2	2	2	2	2	2	2	3	2	4	35
1375	Eastern China	283	Mobile Submission	Yangzhou Polytechnic Institute	2	19	2	2	3	4	16	26	2	2	2	2	2	2	2	2	16	2	2	2	2	2	2	2	2	2	2	2	2	2	2	2	2	32
1376	Eastern China	280	Mobile Submission	Yangzhou Polytechnic Institute	1	20	2	3	4	3	27	44	5	5	5	5	5	5	5	5	40	4	4	4	4	4	4	4	4	4	4	4	4	4	4	4	4	64
1377	Eastern China	324	Mobile Submission	Yangzhou Polytechnic Institute	1	19	2	1	3	3	6	24	4	3	2	4	4	2	3	3	25	3	3	2	3	2	3	2	3	2	3	2	3	2	3	3	4	43
1378	Eastern China	333	Mobile Submission	Yangzhou Polytechnic Institute	1	19	2	3	5	5	60	14	4	5	5	4	4	4	5	4	35	2	3	2	3	1	3	2	2	2	2	2	2	3	3	3	3	38
1379	Eastern China	225	Mobile Submission	Yangzhou Polytechnic Institute	1	21	2	5	3	3	30	14	5	5	5	5	3	3	3	3	32	2	2	2	2	2	2	2	2	2	2	2	2	2	2	2	2	32
1380	Eastern China	342	Mobile Submission	Yangzhou Polytechnic Institute	1	20	2	1	1	1	0	14	4	4	4	4	4	4	4	4	32	3	3	3	3	3	3	3	3	3	3	3	3	3	3	3	3	48
1381	Eastern China	355	Mobile Submission	Yangzhou Polytechnic Institute	2	20	2	2	3	3	12	14	5	5	5	5	5	5	5	5	40	3	2	4	2	3	1	3	2	1	3	2	1	1	1	2	1	32
1382	Eastern China	367	Mobile Submission	Yangzhou Polytechnic Institute	2	19	2	1	1	1	0	14	5	5	5	5	5	5	5	5	40	1	1	1	1	1	1	1	1	4	1	4	4	4	4	1	4	34
1383	Eastern China	380	Mobile Submission	Yangzhou Polytechnic Institute	1	19	2	2	5	3	24	15	3	3	3	3	3	3	3	3	24	2	2	2	2	2	2	2	2	2	2	2	2	2	2	2	2	32
1384	Eastern China	409	Mobile Submission	Yangzhou Polytechnic Institute	1	22	2	1	1	2	0	29	4	5	5	5	5	5	5	5	39	2	4	2	3	1	3	1	3	3	1	4	4	4	4	2	4	45
1385	Eastern China	427	Mobile Submission	Yangzhou Polytechnic Institute	1	20	2	1	1	3	0	15	5	5	5	5	5	5	5	5	40	4	1	4	1	4	1	4	1	1	4	1	1	1	1	4	1	34
1386	Eastern China	334	Mobile Submission	Yangzhou Polytechnic Institute	1	20	2	4	5	3	48	37	4	4	4	4	4	4	4	4	32	2	2	2	2	2	2	2	2	2	2	2	2	2	2	2	2	32
1387	Eastern China	424	Mobile Submission	Yangzhou Polytechnic Institute	2	19	2	1	1	1	0	17	5	5	5	5	5	5	5	5	40	1	4	1	1	1	4	1	3	4	1	4	4	4	4	2	4	43
1389	Eastern China	409	Mobile Submission	Yangzhou Polytechnic Institute	1	20	2	3	4	4	36	14	1	1	1	1	1	1	1	1	8	1	1	1	1	1	4	1	4	1	1	4	4	4	4	1	4	37
1390	Eastern China	305	Mobile Submission	Yangzhou Polytechnic Institute	1	19	2	2	5	5	40	44	5	5	5	5	5	5	5	5	40	4	4	4	4	4	4	4	4	4	4	4	4	4	4	4	4	64
1391	Eastern China	383	Mobile Submission	Yangzhou Polytechnic Institute	1	19	2	3	2	4	12	20	2	4	4	4	4	2	2	4	26	4	2	3	3	2	3	3	4	3	2	3	3	3	2	3	4	47
1392	Eastern China	490	Mobile Submission	Yangzhou Polytechnic Institute	1	21	2	4	3	3	24	17	1	1	1	1	1	1	1	1	8	1	4	1	4	2	4	1	4	4	1	4	4	4	4	2	4	48
1393	Eastern China	514	Mobile Submission	Yangzhou Polytechnic Institute	1	19	2	1	3	5	10	15	4	4	4	4	4	4	4	4	32	2	2	2	2	2	2	2	2	2	2	2	2	2	2	2	2	32
1394	Eastern China	437	Mobile Submission	Yangzhou Polytechnic Institute	1	19	2	1	2	2	2	15	4	4	4	4	4	4	4	4	32	3	2	3	2	3	2	2	2	2	3	2	2	2	2	3	3	38
1395	Eastern China	320	Mobile Submission	Yangzhou Polytechnic Institute	1	21	2	2	5	5	40	14	3	3	3	3	3	3	3	3	24	1	4	1	4	1	4	1	4	1	1	4	4	4	4	1	4	43
1396	Eastern China	458	WeChat	Yangzhou Polytechnic Institute	2	20	2	1	3	4	8	29	4	4	4	4	4	4	4	4	32	3	3	3	3	3	3	3	3	3	1	3	3	3	3	2	3	45
1397	Eastern China	475	Mobile Submission	Yangzhou Polytechnic Institute	1	20	2	4	5	3	48	22	3	3	3	3	3	3	3	3	24	3	3	3	3	3	3	3	3	3	3	3	3	3	3	3	3	48
1398	Eastern China	280	Mobile Submission	Yangzhou Polytechnic Institute	1	19	2	1	3	3	6	15	3	3	3	3	3	3	3	3	24	2	2	2	2	2	2	2	2	3	2	3	3	3	3	3	3	39
1399	Eastern China	412	Mobile Submission	Yangzhou Polytechnic Institute	1	20	2	1	1	3	0	28	3	3	3	3	3	3	3	3	24	2	2	2	2	2	2	2	2	2	2	2	2	2	2	2	2	32
1400	Eastern China	511	Mobile Submission	Yangzhou Polytechnic Institute	1	19	2	2	3	2	8	20	3	3	3	3	3	3	3	3	24	2	2	2	2	2	2	2	2	2	2	2	2	2	2	2	2	32
1401	Eastern China	538	Mobile Submission	Yangzhou Polytechnic Institute	1	19	2	1	2	4	4	19	4	3	4	4	4	4	4	4	31	3	2	3	2	2	2	2	2	3	2	2	3	3	3	3	4	41
1402	Eastern China	387	Mobile Submission	Yangzhou Polytechnic Institute	1	19	2	1	1	1	0	20	3	4	3	3	3	3	3	3	25	2	3	2	3	3	2	2	2	4	3	3	3	3	3	3	3	44
1404	Eastern China	512	Mobile Submission	Yangzhou Polytechnic Institute	1	20	2	2	2	3	6	14	3	3	3	3	3	3	3	3	24	1	1	1	1	1	3	1	3	3	1	3	3	3	3	1	3	32
1405	Eastern China	584	Mobile Submission	Yangzhou Polytechnic Institute	1	19	2	4	5	4	64	19	1	1	1	1	1	1	1	1	8	1	4	2	4	1	4	1	4	4	1	4	4	4	4	1	4	47
1406	Eastern China	418	Mobile Submission	Yangzhou Polytechnic Institute	1	22	2	1	3	5	10	28	3	3	3	3	3	3	5	3	26	1	3	1	3	1	2	1	2	3	1	1	3	3	2	2	4	33
1407	Eastern China	486	Mobile Submission	Yangzhou Polytechnic Institute	1	20	2	2	3	2	8	17	5	5	5	5	5	5	5	5	40	1	4	1	4	1	4	1	4	4	2	4	4	4	4	2	4	48
1408	Eastern China	559	Mobile Submission	Yangzhou Polytechnic Institute	1	21	2	5	5	3	60	48	5	5	4	3	3	3	3	3	29	2	1	3	2	2	1	4	2	1	3	3	1	2	1	4	4	36
1409	Eastern China	594	Mobile Submission	Yangzhou Polytechnic Institute	1	19	2	2	4	3	18	21	4	4	4	4	4	4	4	4	32	3	3	2	2	1	1	2	2	2	2	2	2	2	2	2	3	33
1410	Eastern China	580	Mobile Submission	Yangzhou Polytechnic Institute	2	20	2	1	4	2	6	29	1	4	4	4	4	3	3	3	26	1	4	2	4	1	4	1	4	4	1	2	4	2	4	2	4	44
1411	Eastern China	566	Mobile Submission	Yangzhou Polytechnic Institute	1	19	2	3	3	3	18	40	2	2	2	2	2	2	2	2	16	1	3	1	3	1	2	1	2	3	2	2	3	3	2	3	4	36
1412	Eastern China	611	Mobile Submission	Yangzhou Polytechnic Institute	1	20	2	2	3	3	12	22	4	4	4	4	4	4	4	4	32	2	4	3	4	1	4	1	3	4	1	4	4	4	4	3	4	50
1413	Eastern China	612	Mobile Submission	Yangzhou Polytechnic Institute	1	20	2	1	3	2	4	23	4	1	1	1	1	1	1	1	11	2	2	2	2	3	3	3	2	3	2	3	3	3	2	3	4	42
1414	Eastern China	617	Mobile Submission	Yangzhou Polytechnic Institute	2	21	2	2	3	4	16	29	2	3	2	2	2	2	3	2	18	3	3	2	3	2	2	3	2	2	3	2	2	2	2	3	3	39
1415	Eastern China	611	WeChat	Yangzhou Polytechnic Institute	2	19	2	1	2	3	3	17	4	4	4	4	4	4	4	4	32	3	2	3	3	3	2	2	2	2	3	2	2	2	3	3	3	40
1416	Eastern China	567	Mobile Submission	Yangzhou Polytechnic Institute	2	21	2	4	4	3	36	49	3	3	3	3	3	3	3	3	24	2	3	2	3	2	2	2	3	3	1	2	3	3	3	2	4	40
1417	Eastern China	634	Mobile Submission	Yangzhou Polytechnic Institute	1	19	2	5	1	5	0	22	1	1	1	1	1	1	1	1	8	2	2	2	2	2	2	2	2	2	2	2	2	2	2	2	2	32
1418	Eastern China	317	Mobile Submission	Yangzhou Polytechnic Institute	1	19	2	1	1	2	0	19	2	2	2	2	2	2	2	2	16	2	2	2	2	2	2	2	2	2	2	2	2	2	2	2	2	32
1419	Eastern China	614	Mobile Submission	Yangzhou Polytechnic Institute	1	19	2	1	2	2	2	26	4	4	4	4	4	4	4	4	32	3	3	3	2	3	3	2	3	3	2	3	3	3	3	3	3	45
1420	Eastern China	671	Mobile Submission	Yangzhou Polytechnic Institute	1	21	2	2	3	3	12	23	5	5	5	5	5	5	5	5	40	1	4	1	4	1	4	1	4	4	1	4	4	4	4	2	4	47
1421	Eastern China	637	Mobile Submission	Yangzhou Polytechnic Institute	1	20	2	2	3	2	8	20	3	3	3	3	3	3	3	3	24	3	3	3	3	3	3	3	3	3	3	3	3	3	3	3	3	48
1422	Eastern China	661	Mobile Submission	Yangzhou Polytechnic Institute	1	21	2	2	3	3	12	32	4	4	4	4	4	4	4	4	32	2	2	3	2	3	2	3	2	2	3	2	2	2	3	3	3	39
1423	Eastern China	691	Mobile Submission	Yangzhou Polytechnic Institute	1	19	2	3	4	4	36	25	1	5	3	4	4	4	4	4	29	2	2	2	2	2	2	3	2	4	1	3	3	4	4	4	4	44
1424	Eastern China	678	Mobile Submission	Yangzhou Polytechnic Institute	1	21	2	2	2	3	6	17	4	4	4	4	4	3	3	3	29	1	4	3	4	1	4	1	4	4	1	4	4	4	4	2	4	49
1426	Eastern China	676	Mobile Submission	Yangzhou Polytechnic Institute	1	23	2	3	3	3	18	14	1	1	1	1	1	1	1	1	8	2	2	2	2	2	2	2	2	2	2	2	2	2	2	2	2	32
1427	Eastern China	616	Mobile Submission	Yangzhou Polytechnic Institute	1	20	2	1	1	1	0	14	1	1	1	1	1	1	1	1	8	1	1	1	1	1	1	1	1	1	1	1	1	4	4	1	4	25
1428	Eastern China	694	Mobile Submission	Yangzhou Polytechnic Institute	1	21	2	3	4	3	27	26	2	2	2	2	2	2	2	2	16	2	2	2	2	2	2	2	2	2	2	2	2	2	2	2	2	32
1429	Eastern China	747	Mobile Submission	Yangzhou Polytechnic Institute	1	19	2	1	3	4	8	26	5	5	5	5	5	3	4	1	33	2	3	2	3	2	3	2	3	3	2	3	3	3	3	3	4	44
1431	Eastern China	779	Mobile Submission	Yangzhou Polytechnic Institute	1	20	2	4	3	3	24	19	4	4	4	4	4	4	4	4	32	2	3	2	3	2	3	2	4	4	2	3	4	3	3	2	4	46
1432	Eastern China	791	Mobile Submission	Yangzhou Polytechnic Institute	1	21	2	5	5	5	100	14	1	1	1	1	1	1	1	1	8	1	3	1	3	1	3	1	3	3	1	3	3	3	3	1	3	36
1433	Eastern China	744	WeChat	Yangzhou Polytechnic Institute	1	19	2	4	2	4	16	30	3	3	3	3	3	3	3	3	24	3	3	2	2	2	2	2	2	3	3	3	2	2	2	2	2	37
1434	Eastern China	772	Mobile Submission	Yangzhou Polytechnic Institute	2	21	2	3	4	2	18	24	4	4	4	4	4	4	4	4	32	2	3	2	3	2	3	2	3	4	1	3	3	3	3	2	4	43
1436	Eastern China	873	Mobile Submission	Yangzhou Polytechnic Institute	1	20	2	3	4	4	36	16	4	4	4	4	4	4	4	4	32	2	4	1	4	1	3	1	3	4	1	4	4	4	4	2	4	46
1437	Eastern China	673	Mobile Submission	Yangzhou Polytechnic Institute	1	19	2	1	1	3	0	33	4	3	4	4	3	4	4	4	30	3	2	2	3	3	3	3	2	3	2	3	3	3	4	3	2	44
1438	Eastern China	777	Mobile Submission	Yangzhou Polytechnic Institute	1	20	2	1	2	4	4	14	5	5	5	5	5	5	5	5	40	1	2	2	4	2	3	1	2	4	2	4	4	4	3	3	4	45
1439	Eastern China	910	WeChat	Yangzhou Polytechnic Institute	2	19	2	1	3	5	10	16	4	4	4	4	4	4	4	4	32	1	4	1	4	1	4	1	4	4	1	4	4	4	4	3	4	48
1440	Eastern China	919	Mobile Submission	Yangzhou Polytechnic Institute	2	20	2	1	1	2	0	15	5	5	3	3	3	3	3	3	28	1	4	2	4	1	4	1	4	4	1	4	4	4	4	2	4	48
1441	Eastern China	420	Mobile Submission	Yangzhou Polytechnic Institute	2	19	2	1	2	2	2	30	3	3	3	3	3	3	3	3	24	1	3	2	3	1	3	2	3	3	1	3	3	3	2	2	4	39
1442	Eastern China	624	Mobile Submission	Yangzhou Polytechnic Institute	2	19	2	4	4	4	48	16	4	2	4	4	5	4	4	5	32	1	4	2	4	1	4	1	4	4	1	4	4	4	4	2	4	48
1443	Eastern China	959	Mobile Submission	Yangzhou Polytechnic Institute	1	18	2	4	5	3	48	19	4	5	5	4	4	4	4	4	34	3	1	1	1	3	2	3	3	3	3	3	3	3	3	3	4	42
1444	Eastern China	571	Mobile Submission	Yangzhou Polytechnic Institute	1	19	2	4	3	2	16	24	2	2	2	2	2	2	2	2	16	2	2	2	2	2	2	2	2	2	2	2	2	2	2	2	2	32
1445	Eastern China	615	Mobile Submission	Yangzhou Polytechnic Institute	2	19	2	1	3	4	8	20	2	2	2	2	2	2	2	2	16	2	3	2	3	2	3	2	3	3	2	3	3	3	3	2	3	42
1446	Eastern China	960	Mobile Submission	Yangzhou Polytechnic Institute	2	20	2	2	3	5	20	14	4	4	4	4	4	4	5	5	34	2	3	2	3	2	2	2	3	3	2	3	3	4	4	3	4	45
1447	Eastern China	984	Mobile Submission	Yangzhou Polytechnic Institute	1	20	2	2	3	3	12	19	4	3	4	4	4	5	5	3	32	3	2	3	2	2	2	2	2	3	3	3	3	3	2	3	4	42
1448	Eastern China	995	Mobile Submission	Yangzhou Polytechnic Institute	2	21	2	1	3	3	6	24	4	4	2	2	1	1	2	2	18	2	3	2	3	2	3	2	2	3	1	3	3	4	3	2	3	41
1449	Eastern China	553	Mobile Submission	Yangzhou Polytechnic Institute	1	20	2	5	5	3	60	19	4	4	4	4	4	4	4	4	32	1	4	1	4	2	4	2	4	4	1	4	4	3	4	2	4	48
1450	Eastern China	988	Mobile Submission	Yangzhou Polytechnic Institute	1	20	2	4	4	3	36	18	5	5	5	5	5	5	5	5	40	2	2	1	3	3	2	3	3	3	1	3	4	4	2	4	4	44
1451	Eastern China	775	Mobile Submission	Yangzhou Polytechnic Institute	1	19	2	5	5	3	60	21	3	4	4	4	4	4	4	4	31	1	3	1	3	1	3	1	3	4	1	4	4	4	4	2	4	43
1452	Eastern China	836	Mobile Submission	Yangzhou Polytechnic Institute	2	18	2	1	2	3	3	36	4	4	4	4	4	4	4	4	32	2	2	2	2	2	2	2	3	3	2	3	3	3	3	3	4	41
1453	Eastern China	1025	Mobile Submission	Yangzhou Polytechnic Institute	1	20	2	3	3	5	30	35	5	5	5	5	5	5	5	4	39	2	2	2	3	2	2	2	3	2	1	3	4	3	3	2	4	40
1454	Eastern China	604	Mobile Submission	Yangzhou Polytechnic Institute	1	21	2	2	3	3	12	20	3	4	4	4	3	4	3	3	28	1	4	2	4	2	4	1	3	3	3	3	3	4	4	3	4	48
1455	Eastern China	1124	Mobile Submission	Yangzhou Polytechnic Institute	2	21	2	1	1	1	0	31	5	5	5	5	5	4	5	5	39	3	3	3	1	3	2	3	1	1	3	1	2	2	1	3	3	35
1456	Eastern China	311	Mobile Submission	Yangzhou Polytechnic Institute	1	20	2	1	1	1	0	40	4	4	4	4	4	4	4	4	32	2	2	2	2	2	2	2	2	2	2	2	2	2	2	2	2	32
1458	Eastern China	1258	Mobile Submission	Yangzhou Polytechnic Institute	1	19	2	1	2	5	5	33	4	4	4	4	4	2	3	3	28	2	2	2	2	3	2	2	2	3	3	3	3	3	3	3	3	41
1459	Eastern China	346	Mobile Submission	Yangzhou Polytechnic Institute	2	20	2	1	1	1	0	15	3	3	3	3	3	3	3	3	24	2	2	2	2	2	2	2	2	2	2	2	2	2	2	2	2	32
1460	Eastern China	871	Mobile Submission	Yangzhou Polytechnic Institute	1	19	2	3	5	4	48	21	3	3	3	3	5	5	5	5	32	2	2	2	2	2	2	2	2	1	1	1	1	1	1	1	1	24
1461	Eastern China	348	Mobile Submission	Yangzhou Polytechnic Institute	2	19	2	1	2	3	3	19	3	3	3	3	3	3	3	3	24	2	2	2	2	2	2	2	2	2	2	2	2	2	2	2	2	32
1462	Eastern China	629	Mobile Submission	Yangzhou Polytechnic Institute	1	21	2	2	2	3	6	20	5	5	5	5	5	5	5	5	40	2	2	2	2	2	2	2	2	2	2	2	2	2	2	2	2	32
1463	Eastern China	1083	Mobile Submission	Yangzhou Polytechnic Institute	1	20	2	3	2	2	6	23	5	3	4	4	4	4	3	4	31	3	2	3	2	2	3	3	2	2	3	2	3	3	3	2	2	40
1464	Eastern China	253	Mobile Submission	Yangzhou Polytechnic Institute	1	20	2	1	1	4	0	14	2	2	2	2	2	2	2	2	16	2	2	2	2	2	2	2	2	2	2	2	2	2	2	2	2	32
1465	Eastern China	1156	Mobile Submission	Yangzhou Polytechnic Institute	1	21	2	2	3	3	12	18	4	4	4	4	4	4	4	4	32	1	4	1	4	1	4	1	4	4	1	4	4	4	4	1	4	46
1466	Eastern China	362	Mobile Submission	Yangzhou Polytechnic Institute	1	22	2	1	1	5	0	28	3	3	3	3	3	3	3	3	24	2	2	2	2	2	2	2	2	2	2	2	2	2	2	2	2	32
1467	Eastern China	445	Mobile Submission	Yangzhou Polytechnic Institute	1	20	2	4	4	4	48	38	2	2	2	2	2	2	2	2	16	2	2	2	2	2	2	2	2	2	2	2	2	2	2	2	2	32
1468	Eastern China	495	Mobile Submission	Yangzhou Polytechnic Institute	2	19	2	1	1	3	0	19	3	3	3	3	3	3	3	3	24	2	2	2	2	2	2	2	2	2	2	2	2	2	2	2	2	32
1469	Eastern China	340	Mobile Submission	Yangzhou Polytechnic Institute	1	19	2	2	2	2	4	20	2	2	2	2	2	2	2	2	16	2	2	2	2	2	2	2	2	2	2	2	2	2	2	2	2	32
1470	Eastern China	410	Mobile Submission	Yangzhou Polytechnic Institute	1	19	2	2	3	3	12	17	4	4	4	4	4	4	4	4	32	1	4	2	4	2	4	2	4	4	1	4	4	1	4	2	4	47
1471	Eastern China	729	Mobile Submission	Nanjing Xiaozhuang University	2	20	2	2	4	4	24	23	4	4	4	4	4	4	4	4	32	1	2	1	3	2	2	1	2	3	2	3	3	3	3	2	3	36
1472	Eastern China	490	Mobile Submission	Yangzhou Polytechnic Institute	2	19	2	3	3	3	18	24	3	3	3	3	3	3	3	3	24	2	1	2	1	2	2	2	4	4	2	2	3	3	3	2	4	39
1473	Eastern China	385	Mobile Submission	Yangzhou Polytechnic Institute	2	19	2	1	3	5	10	26	3	3	3	3	3	3	3	3	24	2	2	2	2	2	2	2	2	2	2	2	2	2	2	2	2	32
1474	Eastern China	636	Mobile Submission	Yangzhou Polytechnic Institute	1	20	2	4	5	5	80	23	2	2	2	2	3	3	3	3	20	3	3	2	2	1	2	3	2	2	1	4	4	4	4	1	4	42
1475	Eastern China	480	Mobile Submission	Yangzhou Polytechnic Institute	1	19	2	4	5	5	80	18	4	5	5	5	5	5	5	5	39	1	4	1	4	1	4	1	4	4	1	4	4	4	4	2	4	47
1476	Eastern China	534	Mobile Submission	Yangzhou Polytechnic Institute	2	19	2	1	1	2	0	36	3	3	3	3	3	3	3	3	24	2	3	3	3	2	2	3	3	3	2	3	3	3	3	3	3	44
1477	Eastern China	371	Mobile Submission	Yangzhou Polytechnic Institute	1	20	2	2	3	5	20	15	1	1	1	1	1	1	1	1	8	2	3	2	4	1	4	1	4	4	1	4	4	4	4	2	4	48
1478	Eastern China	374	Mobile Submission	Yangzhou Polytechnic Institute	2	19	2	1	1	1	0	24	3	3	3	3	3	3	3	3	24	2	2	2	2	2	2	2	2	2	2	2	2	2	2	2	2	32
1479	Eastern China	514	Mobile Submission	Yangzhou Polytechnic Institute	2	20	2	2	1	1	0	18	4	4	4	4	4	4	4	4	32	2	3	2	2	2	3	3	3	3	3	3	3	3	3	2	3	43
1480	Eastern China	341	Mobile Submission	Yangzhou Polytechnic Institute	1	20	2	5	5	4	80	30	5	5	5	5	5	5	5	5	40	4	4	4	4	4	4	4	4	4	4	4	4	3	3	3	4	61
1482	Eastern China	475	Mobile Submission	Yangzhou Polytechnic Institute	1	22	2	3	5	5	60	23	4	4	4	4	4	4	4	4	32	2	2	2	2	2	2	2	2	2	2	2	2	2	2	2	2	32
1483	Eastern China	629	Mobile Submission	Yangzhou Polytechnic Institute	2	19	2	1	3	2	4	27	4	4	4	4	4	4	4	4	32	2	2	2	2	2	2	2	2	2	2	2	2	2	2	2	2	32
1485	Eastern China	675	Mobile Submission	Yangzhou Polytechnic Institute	1	18	2	2	3	2	8	23	4	4	4	4	4	4	4	4	32	2	3	2	3	2	2	2	3	4	2	3	4	3	3	3	4	45
1486	Eastern China	807	Mobile Submission	Yangzhou Polytechnic Institute	1	19	2	5	3	5	50	34	4	4	4	4	4	4	4	4	32	4	1	4	1	4	2	3	1	1	3	2	2	2	2	3	2	37
1488	Eastern China	403	WeChat	Yangzhou Polytechnic Institute	1	19	2	1	1	2	0	32	3	3	3	3	3	3	3	3	24	2	2	2	2	2	2	2	2	2	2	2	2	2	2	2	2	32
1490	Eastern China	337	Mobile Submission	Yangzhou Polytechnic Institute	2	19	2	1	1	2	0	15	4	4	4	4	4	4	4	4	32	2	2	2	2	2	2	2	2	2	2	2	2	2	2	2	2	32
1491	Eastern China	320	Mobile Submission	Yangzhou Polytechnic Institute	1	21	2	2	2	3	6	14	5	5	5	5	5	5	5	5	40	1	1	1	2	1	3	1	4	4	1	4	4	4	4	1	4	40
1492	Eastern China	575	Mobile Submission	Yangzhou Polytechnic Institute	1	20	2	2	2	2	4	21	5	5	5	5	5	5	5	5	40	1	3	1	3	1	3	1	3	3	1	3	3	3	3	3	3	38
1493	Eastern China	774	Mobile Submission	Yangzhou Polytechnic Institute	1	21	2	4	2	4	16	39	4	4	4	4	4	4	4	4	32	2	2	2	2	2	2	2	2	2	2	2	2	2	2	2	2	32
1494	Eastern China	792	Mobile Submission	Yangzhou Polytechnic Institute	1	22	2	4	5	3	48	19	4	4	4	4	4	4	4	4	32	3	3	3	3	3	3	3	3	3	3	3	3	3	3	3	3	48
1495	Eastern China	298	Mobile Submission	Yangzhou Polytechnic Institute	1	20	2	1	2	2	2	19	3	3	3	3	3	3	3	3	24	3	3	3	3	3	2	3	3	3	2	3	3	3	2	3	3	45
1497	Eastern China	1926	Mobile Submission	Yangzhou Polytechnic Institute	2	19	2	2	1	3	0	15	3	3	3	3	3	3	3	3	24	2	3	3	3	2	3	2	2	3	2	3	3	3	3	3	3	43
1499	Eastern China	663	Mobile Submission	Yangzhou Polytechnic Institute	2	19	2	1	1	2	0	24	4	4	4	4	4	4	4	4	32	2	2	3	3	2	3	2	3	3	3	3	3	3	3	3	3	44
1500	Eastern China	283	Mobile Submission	Yangzhou Polytechnic Institute	1	21	2	1	5	3	12	21	5	5	5	5	5	5	5	5	40	4	4	4	4	4	4	4	4	4	4	4	4	4	4	4	4	64
1502	Eastern China	308	Mobile Submission	Yangzhou Polytechnic Institute	1	20	2	1	1	2	0	25	3	3	3	3	3	3	3	3	24	2	2	2	2	2	2	2	2	3	2	3	2	2	2	2	2	34
1503	Eastern China	416	Mobile Submission	Yangzhou Polytechnic Institute	1	19	2	3	5	5	60	16	4	4	4	4	4	4	4	4	32	2	4	2	4	1	4	2	4	4	1	4	4	4	4	2	4	50
1504	Eastern China	604	WeChat	Nanjing Xiaozhuang University	2	18	1	1	4	3	9	14	1	1	1	1	1	1	1	1	8	1	1	1	1	1	4	1	4	4	1	4	4	4	4	1	4	40
1505	Eastern China	2068	Mobile Submission	Yangzhou Polytechnic Institute	1	20	2	1	5	5	20	16	5	5	5	5	5	5	5	5	40	1	1	1	4	1	1	1	1	4	1	4	4	4	4	2	4	38
1506	Eastern China	668	Mobile Submission	Yangzhou Polytechnic Institute	1	19	2	4	3	2	16	28	4	4	4	4	4	4	4	4	32	2	3	2	4	3	2	2	2	3	3	3	3	3	3	2	4	44
1507	Eastern China	439	Mobile Submission	Yangzhou Polytechnic Institute	2	20	2	1	3	3	6	27	3	3	3	3	3	3	3	3	24	2	2	2	2	2	2	2	2	2	2	2	2	2	2	2	2	32
1508	Eastern China	759	Mobile Submission	Yangzhou Polytechnic Institute	2	20	2	2	4	2	12	23	5	5	5	4	4	4	4	4	35	2	4	2	3	2	4	1	2	4	1	4	3	4	4	2	4	46
1509	Eastern China	1491	Mobile Submission	Yangzhou Polytechnic Institute	1	19	2	3	2	5	15	16	1	1	1	1	1	1	1	3	10	1	4	1	1	1	4	1	3	4	1	4	4	4	4	3	4	44
1510	Eastern China	723	Mobile Submission	Yangzhou Polytechnic Institute	2	19	2	1	4	3	9	19	3	3	3	3	3	3	3	3	24	2	4	2	4	1	2	1	4	4	1	4	4	4	4	2	4	47
1511	Eastern China	696	Mobile Submission	Yangzhou Polytechnic Institute	1	20	2	5	5	5	100	20	1	1	1	1	1	1	1	1	8	1	4	1	4	1	4	1	4	4	1	4	4	4	4	1	4	46
1512	Eastern China	724	Mobile Submission	Nanjing Xiaozhuang University	2	19	2	1	4	3	9	14	1	1	1	1	1	1	1	1	8	2	2	2	2	2	2	2	2	2	2	2	2	2	2	2	2	32
1513	Eastern China	442	Mobile Submission	Yangzhou Polytechnic Institute	1	21	2	2	2	3	6	14	3	3	3	3	3	3	3	3	24	2	2	2	2	2	2	2	2	2	2	2	2	2	2	2	2	32
1514	Eastern China	789	Mobile Submission	Yangzhou Polytechnic Institute	2	19	2	2	2	4	8	18	4	4	4	4	4	4	4	4	32	2	4	2	3	2	4	2	4	4	2	4	4	4	4	3	4	52
1515	Eastern China	519	Mobile Submission	Nanjing Xiaozhuang University	2	20	3	4	3	3	24	24	5	5	5	5	5	5	5	5	40	2	3	2	2	2	2	2	2	2	2	2	2	2	2	2	3	34
1516	Eastern China	1520	Mobile Submission	Yangzhou Polytechnic Institute	1	22	2	5	4	4	60	23	2	2	2	2	2	2	2	2	16	2	3	2	3	1	2	2	3	3	1	3	3	3	3	2	3	39
1517	Eastern China	915	Mobile Submission	Yangzhou Polytechnic Institute	2	19	2	1	3	4	8	24	4	3	3	3	3	3	3	3	25	2	3	2	3	2	3	2	3	3	2	2	3	2	3	2	4	41
1518	Eastern China	702	Mobile Submission	Yangzhou Polytechnic Institute	1	21	2	5	5	5	100	18	4	4	4	4	4	4	4	4	32	2	3	2	4	2	3	2	3	3	2	3	3	3	3	2	4	44
1519	Eastern China	971	Mobile Submission	Yangzhou Polytechnic Institute	2	19	2	4	4	4	48	17	4	4	4	4	4	4	4	4	32	1	4	1	3	2	3	1	4	4	2	3	3	3	4	2	4	44
1520	Eastern China	1108	Mobile Submission	Yangzhou Polytechnic Institute	1	21	2	1	3	3	6	28	5	5	3	3	4	4	4	3	31	1	3	2	4	1	2	2	4	4	2	4	4	4	2	2	4	45
1521	Eastern China	365	Mobile Submission	Yangzhou Polytechnic Institute	1	20	2	5	5	4	80	15	3	3	3	3	3	3	3	3	24	2	3	2	2	2	2	2	2	2	2	2	2	2	2	2	2	33
1522	Eastern China	197	Mobile Submission	Yangzhou Polytechnic Institute	1	21	2	1	1	1	0	29	3	3	4	4	3	3	4	4	28	2	2	3	3	2	2	2	3	2	2	3	3	2	3	3	3	40
1523	Eastern China	453	Mobile Submission	Yangzhou Polytechnic Institute	1	20	2	2	3	2	8	17	5	4	5	4	3	4	3	4	32	1	4	2	4	1	4	1	3	4	1	4	4	2	4	2	4	45
1525	Eastern China	599	Mobile Submission	Nanjing Xiaozhuang University	2	20	3	1	2	3	3	15	4	4	4	4	4	3	3	3	29	2	3	1	4	2	3	1	3	4	1	4	4	4	4	2	4	46
1526	Eastern China	388	Mobile Submission	Yangzhou Polytechnic Institute	1	20	2	2	5	3	24	20	5	5	5	5	5	5	5	5	40	1	4	1	4	1	4	1	4	4	1	4	4	4	4	1	4	46
1527	Eastern China	350	Mobile Submission	Yangzhou Polytechnic Institute	1	19	2	1	1	2	0	36	3	3	3	3	3	3	3	3	24	2	2	2	2	2	2	2	2	2	2	2	2	2	2	2	2	32
1528	Eastern China	2107	Mobile Submission	Yangzhou Polytechnic Institute	1	19	2	2	4	3	18	23	3	3	3	4	4	3	4	4	28	2	3	3	3	2	2	3	2	3	3	2	2	3	3	3	4	43
1529	Eastern China	1149	Mobile Submission	Nanjing Xiaozhuang University	2	19	2	2	2	3	6	15	4	3	3	3	3	3	3	3	25	2	3	3	3	4	3	1	3	3	1	3	3	3	1	3	4	43
1530	Eastern China	490	Mobile Submission	Nanjing Xiaozhuang University	2	21	3	1	1	1	0	18	2	2	2	2	2	2	2	2	16	2	2	2	2	2	2	2	2	2	2	2	2	2	2	2	2	32
1531	Eastern China	855	Mobile Submission	Yangzhou Polytechnic Institute	1	18	2	1	2	2	2	32	3	3	3	3	3	3	3	3	24	2	2	2	2	2	2	2	2	2	2	2	2	2	2	2	2	32
1532	Eastern China	194	Mobile Submission	Yangzhou Polytechnic Institute	1	19	2	3	4	4	36	14	1	1	1	1	1	1	1	1	8	1	1	1	1	1	1	1	1	1	1	1	1	1	1	1	1	16
1533	Eastern China	268	Mobile Submission	Nanjing Xiaozhuang University	2	23	4	2	3	4	16	18	3	3	3	3	3	3	3	3	24	2	2	2	2	2	2	2	2	2	2	2	2	2	2	2	2	32
1534	Eastern China	1025	Mobile Submission	Yangzhou Polytechnic Institute	2	18	2	4	3	2	16	23	3	3	3	3	3	3	3	3	24	3	4	3	3	3	3	3	3	3	3	3	2	3	3	3	3	48
1535	Eastern China	863	Mobile Submission	Nanjing Xiaozhuang University	2	19	2	1	4	3	9	22	4	4	4	4	4	4	4	4	32	3	3	3	3	2	3	2	3	3	3	3	3	3	3	3	3	46
1536	Eastern China	758	Mobile Submission	Yangzhou Polytechnic Institute	1	21	2	1	1	1	0	23	3	3	3	3	3	3	3	3	24	2	3	3	3	2	3	1	2	4	1	4	4	4	4	2	4	46
1537	Eastern China	532	Mobile Submission	Nanjing Xiaozhuang University	2	20	3	1	4	5	15	16	3	4	4	4	4	4	4	4	31	1	4	2	3	1	2	1	4	2	1	4	4	2	3	2	3	39
1538	Eastern China	450	Mobile Submission	Yangzhou Polytechnic Institute	1	19	2	1	2	3	3	48	3	3	3	3	3	3	3	3	24	3	2	3	1	4	2	4	3	1	4	2	2	2	2	4	2	41
1539	Eastern China	597	Mobile Submission	Nanjing Xiaozhuang University	2	21	3	1	1	5	0	36	2	2	2	2	2	2	2	2	16	1	3	2	2	2	2	2	2	2	2	2	2	3	3	2	4	36
1540	Eastern China	673	Mobile Submission	Nanjing Xiaozhuang University	2	19	2	1	1	5	0	32	3	3	3	3	3	3	3	3	24	2	2	2	2	2	2	2	2	2	2	2	2	2	2	2	2	32
1541	Eastern China	242	Mobile Submission	Yangzhou Polytechnic Institute	1	20	2	2	2	3	6	26	4	4	4	4	4	4	4	4	32	3	3	3	3	3	3	3	3	3	3	3	3	3	3	3	3	48
1542	Eastern China	641	Mobile Submission	Nanjing Xiaozhuang University	2	20	3	1	2	5	5	19	3	2	2	2	2	2	2	2	17	2	2	3	4	3	2	3	2	2	2	2	2	2	2	3	4	40
1543	Eastern China	448	Mobile Submission	Nanjing Xiaozhuang University	2	22	4	2	2	1	2	25	4	4	4	4	4	4	4	4	32	2	4	2	4	2	3	2	4	4	2	4	3	3	3	2	4	48
1544	Eastern China	319	Mobile Submission	Yangzhou Polytechnic Institute	1	20	2	1	3	3	6	24	3	3	3	3	3	3	3	3	24	3	3	3	3	3	3	3	3	3	3	3	3	3	3	3	3	48
1545	Eastern China	458	Mobile Submission	Yangzhou Polytechnic Institute	1	20	2	4	5	4	64	14	2	2	2	2	2	2	2	2	16	2	2	2	2	2	2	2	2	2	2	2	2	2	2	2	2	32
1546	Eastern China	844	Mobile Submission	Yangzhou Polytechnic Institute	1	19	2	2	2	2	4	25	3	3	3	3	3	3	3	3	24	3	3	3	3	3	3	3	3	3	3	3	3	3	3	3	3	48
1547	Eastern China	655	Mobile Submission	Yangzhou Polytechnic Institute	1	19	2	2	2	3	6	27	3	3	3	3	3	3	3	3	24	2	3	2	3	2	3	2	3	3	2	3	3	3	3	2	3	42
1548	Eastern China	714	Mobile Submission	Yangzhou Polytechnic Institute	2	19	2	2	3	3	12	16	4	4	4	4	4	4	4	4	32	2	2	2	3	3	2	3	4	3	1	3	3	3	3	3	3	43
1549	Eastern China	417	Mobile Submission	Nanjing Xiaozhuang University	2	18	1	2	2	3	6	14	4	4	4	4	4	4	4	5	33	1	4	1	4	1	4	1	4	4	1	4	4	4	4	1	4	46
1550	Eastern China	208	Mobile Submission	Nanjing Xiaozhuang University	1	21	3	3	5	4	48	36	3	3	3	3	3	3	3	3	24	3	3	3	3	3	3	3	3	3	3	3	3	3	3	3	3	48
1551	Eastern China	308	Mobile Submission	Yangzhou Polytechnic Institute	1	18	2	2	4	3	18	27	3	3	3	3	3	3	3	3	24	2	2	2	2	2	2	2	2	2	2	2	2	2	2	2	2	32
1552	Eastern China	1121	Mobile Submission	Yangzhou Polytechnic Institute	1	20	2	2	5	5	40	14	1	1	2	2	2	4	5	4	21	4	1	4	1	4	1	4	1	1	4	1	1	1	1	4	1	34
1553	Eastern China	709	Mobile Submission	Yangzhou Polytechnic Institute	1	22	2	3	5	5	60	14	4	5	4	4	4	4	4	4	33	3	4	3	3	2	4	1	4	4	1	4	4	4	4	2	4	51
1557	Eastern China	420	Mobile Submission	Yangzhou Polytechnic Institute	2	20	2	1	4	1	3	26	2	2	2	2	2	2	2	2	16	2	2	2	2	2	2	2	4	2	2	2	2	2	2	2	2	34
1558	Eastern China	607	Mobile Submission	Nanjing Xiaozhuang University	2	20	2	1	1	2	0	19	3	4	4	4	4	4	3	3	29	2	3	2	2	3	2	3	3	3	1	2	3	4	4	2	4	43
1559	Eastern China	297	WeChat	Yangzhou University	2	20	3	1	3	3	6	18	4	4	4	4	4	4	4	4	32	3	3	3	3	3	3	3	3	3	3	3	3	3	2	3	3	47
1560	Eastern China	484	WeChat	Yangzhou University	2	20	3	2	3	2	8	23	4	4	4	4	4	4	4	4	32	3	1	2	1	2	2	3	3	4	1	3	3	3	3	3	3	40
1562	Eastern China	334	WeChat	Yangzhou University	2	20	3	1	1	2	0	31	3	3	3	3	3	3	3	3	24	2	2	2	2	2	2	2	2	2	2	2	2	2	2	2	2	32
1563	Eastern China	249	WeChat	Yangzhou University	2	18	2	1	4	2	6	19	5	5	5	5	5	5	5	5	40	4	4	4	4	4	4	4	4	4	4	4	4	4	4	4	4	64
1564	Eastern China	482	WeChat	Yangzhou University	2	20	3	1	4	5	15	26	4	4	4	4	5	5	5	5	36	1	3	1	3	2	2	1	4	4	1	4	4	4	4	2	4	44
1565	Eastern China	285	WeChat	Yangzhou University	1	19	2	4	5	3	48	37	3	3	3	3	3	3	3	3	24	2	2	2	3	2	3	2	3	3	2	3	3	3	3	3	3	42
1566	Eastern China	409	WeChat	Yangzhou University	2	22	3	1	1	1	0	26	4	4	4	4	4	4	4	4	32	3	2	3	2	2	2	2	3	3	2	3	3	3	4	2	4	43
1567	Eastern China	285	WeChat	Yangzhou University	2	19	2	1	3	2	4	26	3	3	3	3	3	3	3	3	24	2	2	2	2	2	2	2	2	2	2	2	2	2	2	2	2	32
1568	Eastern China	324	WeChat	Yangzhou University	1	22	4	1	2	2	2	47	4	4	4	4	4	4	4	4	32	2	3	2	3	3	2	2	2	3	2	2	3	3	3	2	3	40
1569	Eastern China	378	WeChat	Yangzhou University	1	19	2	3	3	4	24	25	4	4	4	4	4	4	4	4	32	3	2	3	2	3	1	3	3	2	2	2	2	2	2	2	2	36
1570	Eastern China	500	WeChat	Yangzhou University	1	21	3	4	5	3	48	17	5	5	5	5	5	5	5	5	40	1	4	1	4	1	4	1	4	4	1	4	4	4	4	1	4	46
1571	Eastern China	329	WeChat	Yangzhou University	2	21	3	1	1	5	0	14	3	3	3	3	3	3	3	3	24	2	2	2	2	2	3	2	3	3	2	3	3	3	3	2	3	40
1573	Eastern China	482	WeChat	Yangzhou University	2	22	4	1	2	2	2	21	4	3	2	2	2	2	2	2	19	2	3	2	4	2	2	2	4	4	1	4	4	4	4	2	4	48
1574	Eastern China	327	WeChat	Yangzhou University	2	19	2	1	2	5	5	17	4	4	4	4	4	4	4	4	32	1	4	1	4	2	3	2	4	3	1	3	3	3	3	1	4	42
1575	Eastern China	487	WeChat	Yangzhou University	2	21	2	1	2	2	2	26	4	4	4	4	4	4	3	3	30	2	2	3	4	3	4	2	4	3	1	3	1	2	1	1	4	40
1576	Eastern China	433	WeChat	Yangzhou University	2	21	3	5	3	2	20	29	4	4	4	4	4	4	4	4	32	3	3	3	3	3	3	3	3	3	1	3	3	3	3	3	3	46
1577	Eastern China	571	WeChat	Yangzhou University	2	20	3	1	2	5	5	20	1	4	4	4	4	4	4	4	29	1	4	1	4	1	4	1	4	4	1	4	4	4	4	2	4	47
1578	Eastern China	355	WeChat	Yangzhou University	2	20	3	1	2	4	4	18	4	4	4	4	4	4	4	4	32	2	2	2	3	2	2	2	3	3	2	3	3	3	3	2	3	40
1579	Eastern China	293	WeChat	Yangzhou University	2	19	2	2	3	3	12	25	4	4	4	4	4	4	4	4	32	2	2	2	2	2	2	2	2	2	2	2	2	2	2	2	2	32
1580	Eastern China	283	WeChat	Yangzhou University	2	20	3	1	2	2	2	19	4	4	4	4	4	4	4	4	32	2	2	2	2	2	2	2	3	3	3	3	3	3	3	3	3	41
1582	Eastern China	425	WeChat	Yangzhou University	2	20	2	1	5	4	16	23	5	5	5	5	5	5	5	5	40	1	3	1	3	1	2	1	2	3	1	3	3	3	3	1	3	34
1583	Eastern China	177	WeChat	Yangzhou University	2	20	2	1	1	1	0	39	3	3	4	4	4	3	4	4	29	3	3	3	3	3	3	3	2	2	3	3	3	2	2	2	2	42
1584	Eastern China	561	WeChat	Yangzhou University	2	19	3	1	2	2	2	32	5	5	5	5	5	5	5	5	40	1	3	1	4	1	3	2	4	4	2	3	4	4	4	2	4	46
1585	Eastern China	427	WeChat	Yangzhou University	2	19	2	1	4	2	6	15	5	5	5	5	5	5	5	5	40	2	3	3	3	2	1	2	2	4	2	4	4	4	2	2	4	44
1586	Eastern China	695	WeChat	Yangzhou University	1	20	3	3	5	3	36	24	1	2	1	1	1	1	1	1	9	2	2	3	2	3	2	2	3	4	2	4	4	2	2	4	4	45
1587	Eastern China	332	WeChat	Yangzhou University	2	19	2	1	4	4	12	14	5	5	5	5	5	5	5	5	40	1	1	1	1	1	4	4	4	4	1	4	4	4	4	1	4	43
1588	Eastern China	474	WeChat	Yangzhou University	2	19	2	1	1	2	0	20	4	4	4	4	4	4	3	4	31	1	4	3	3	2	2	1	3	3	2	3	4	3	3	2	3	42
1589	Eastern China	482	WeChat	Yangzhou University	1	21	4	1	2	3	3	31	2	2	2	4	2	2	4	2	20	3	3	2	3	3	2	3	2	3	2	2	3	3	4	2	2	42
1591	Eastern China	670	WeChat	Yangzhou University	2	20	3	1	1	1	0	17	3	3	3	3	3	3	3	3	24	4	3	3	1	3	2	3	2	3	3	2	3	3	3	3	3	44
1592	Eastern China	374	WeChat	Yangzhou University	2	20	2	2	2	3	6	26	3	3	3	3	3	3	3	3	24	2	2	2	2	2	2	2	2	2	2	2	2	2	2	2	2	32
1593	Eastern China	536	WeChat	Yangzhou University	2	19	2	1	4	3	9	30	2	2	2	2	2	2	4	3	19	1	4	2	4	1	2	1	4	4	1	4	4	4	4	2	4	46
1594	Eastern China	689	WeChat	Yangzhou University	1	20	2	1	1	3	0	22	3	3	3	3	3	3	3	3	24	3	2	2	2	4	2	3	2	2	3	2	2	2	2	4	2	39
1595	Eastern China	426	WeChat	Yangzhou University	2	20	3	1	1	1	0	36	4	4	4	4	4	4	4	4	32	3	2	3	2	3	3	3	2	2	3	2	2	3	3	2	2	40
1596	Eastern China	493	WeChat	Yangzhou University	2	21	3	1	1	5	0	23	2	3	2	2	2	2	2	2	17	2	3	1	2	2	2	1	2	3	1	3	4	4	2	2	4	38
1597	Eastern China	405	WeChat	Yangzhou University	2	19	2	2	5	3	24	21	4	4	5	5	4	4	4	4	34	1	1	1	1	1	1	2	1	3	1	4	1	3	3	1	4	29
1598	Eastern China	385	WeChat	Yangzhou University	1	21	4	2	3	3	12	31	3	3	3	3	3	3	3	3	24	2	2	2	2	2	2	2	2	2	2	2	2	3	2	2	3	34
1599	Eastern China	491	WeChat	Yangzhou University	2	20	3	1	2	2	2	33	4	4	4	4	4	4	4	4	32	2	3	2	3	2	2	2	2	3	2	3	3	3	3	2	3	40
1600	Eastern China	261	WeChat	Yangzhou University	2	20	3	1	2	3	3	24	4	4	4	4	4	4	4	4	32	3	2	3	3	3	3	2	2	2	2	2	2	2	3	3	4	41
1602	Eastern China	639	WeChat	Yangzhou University	1	20	3	2	2	3	6	19	3	3	3	3	3	3	3	3	24	2	2	3	2	3	2	2	3	2	2	3	3	3	2	3	3	40
1603	Eastern China	668	WeChat	Yangzhou University	1	20	2	4	2	4	16	17	4	4	4	4	3	3	3	3	28	3	3	2	2	2	2	3	2	3	2	3	3	3	3	3	3	42
1604	Eastern China	631	WeChat	Yangzhou University	1	19	2	5	5	4	80	29	4	4	4	4	4	4	4	4	32	2	3	3	2	2	2	2	2	3	2	3	3	3	2	3	3	40
1605	Eastern China	420	WeChat	Yangzhou University	1	20	2	1	2	2	2	20	5	5	5	5	5	5	5	5	40	2	3	1	3	2	4	2	3	4	4	4	4	4	3	3	4	50
1606	Eastern China	682	WeChat	Yangzhou University	1	21	3	2	3	3	12	34	4	4	4	4	4	3	5	4	32	2	2	3	3	2	2	2	3	2	3	2	2	2	3	3	2	38
1607	Eastern China	563	WeChat	Yangzhou University	1	19	2	3	4	4	36	21	4	4	4	4	4	4	4	4	32	2	2	2	4	2	3	2	3	3	2	2	3	3	3	3	3	42
1608	Eastern China	253	WeChat	Yangzhou University	2	20	2	1	1	2	0	17	3	3	3	3	3	3	3	3	24	2	2	2	2	2	2	2	2	2	2	2	2	2	2	2	2	32
1609	Eastern China	261	WeChat	Yangzhou University	2	19	2	1	2	2	2	24	3	3	3	3	3	3	3	3	24	2	2	2	2	2	2	2	2	2	2	2	2	2	2	2	2	32
1610	Eastern China	784	WeChat	Yangzhou University	2	20	2	2	3	2	8	20	4	4	4	4	4	4	4	4	32	3	2	3	4	2	3	2	3	3	2	2	3	2	3	3	4	44
1611	Eastern China	326	WeChat	Yangzhou University	2	20	3	1	1	2	0	20	3	3	3	3	3	3	3	3	24	3	2	3	3	3	2	2	2	2	3	2	3	2	2	3	3	40
1612	Eastern China	724	WeChat	Yangzhou University	2	21	4	1	1	2	0	27	4	4	3	3	4	3	4	4	29	2	3	2	3	2	2	2	3	3	2	3	3	3	3	2	3	41
1613	Eastern China	405	WeChat	Yangzhou University	2	22	4	1	3	2	4	38	2	2	2	2	2	2	4	4	20	2	3	3	3	3	3	2	3	3	3	3	3	3	3	3	3	46
1614	Eastern China	428	WeChat	Yangzhou University	2	19	3	1	1	1	0	16	4	4	4	4	4	4	4	4	32	1	3	1	4	1	3	1	3	3	1	3	3	3	3	1	3	37
1615	Eastern China	289	WeChat	Yangzhou University	1	20	2	1	3	2	4	14	1	1	1	1	1	1	1	1	8	1	1	1	1	1	2	1	4	4	2	4	4	4	4	4	4	42
1616	Eastern China	746	WeChat	Yangzhou University	2	20	2	1	2	3	3	15	4	4	4	4	4	4	4	4	32	2	4	1	4	1	3	1	4	4	1	4	4	4	4	2	4	47
1617	Eastern China	250	WeChat	Yangzhou University	2	19	3	1	2	3	3	28	3	3	3	3	5	5	5	5	32	1	1	1	1	1	4	1	4	4	4	4	4	4	4	2	4	44
1618	Eastern China	324	WeChat	Yangzhou University	2	19	3	2	3	2	8	24	3	2	3	2	4	2	2	3	21	1	2	3	2	3	2	3	3	3	2	3	3	4	3	2	4	43
1619	Eastern China	514	WeChat	Yangzhou University	1	19	2	3	3	3	18	20	1	1	1	1	1	1	1	1	8	2	3	3	3	3	3	3	3	3	3	3	3	3	3	3	3	47
1620	Eastern China	403	WeChat	Yangzhou University	2	20	2	1	1	1	0	14	1	1	1	1	4	4	4	4	20	3	3	1	3	3	4	2	4	4	1	4	3	4	4	2	4	49
1621	Eastern China	296	WeChat	Yangzhou University	1	21	4	1	2	2	2	16	4	3	3	3	3	3	3	3	25	3	2	2	2	3	3	3	2	3	2	3	2	3	3	3	3	42
1622	Eastern China	207	WeChat	Yangzhou University	2	20	3	1	2	4	4	35	4	4	4	4	4	4	4	4	32	3	3	3	3	3	3	3	3	3	3	3	3	3	3	3	3	48
1623	Eastern China	366	WeChat	Yangzhou University	2	21	3	1	4	4	12	29	4	4	4	3	3	3	4	4	29	2	3	1	3	2	3	2	3	4	1	2	4	4	4	2	4	44
1624	Eastern China	884	WeChat	Yangzhou University	2	20	3	1	1	1	0	23	1	4	4	4	4	4	4	4	29	2	2	2	2	2	2	2	4	4	2	4	2	4	4	2	4	44
1625	Eastern China	531	WeChat	Yangzhou University	2	22	4	1	2	3	3	30	4	4	4	4	4	4	4	4	32	2	3	2	2	2	2	2	2	3	2	2	2	2	2	2	4	36
1626	Eastern China	1146	WeChat	Yangzhou University	1	20	2	1	2	5	5	14	4	4	4	4	4	4	4	4	32	2	2	2	2	2	2	2	3	2	1	4	2	4	4	2	4	40
1627	Eastern China	724	WeChat	Yangzhou University	1	20	2	2	3	3	12	16	5	5	5	5	5	5	5	5	40	1	4	1	4	1	1	1	4	4	1	4	4	4	4	2	4	44
1628	Eastern China	767	WeChat	Yangzhou University	2	20	3	1	2	3	3	21	4	4	4	4	4	4	4	4	32	2	2	2	3	2	1	3	4	3	2	3	3	3	3	2	3	41
1629	Eastern China	580	WeChat	Yangzhou University	1	21	3	4	4	3	36	19	4	4	4	4	4	4	4	4	32	4	1	4	1	2	2	2	3	3	1	4	4	4	3	3	3	44
1630	Eastern China	372	WeChat	Yangzhou University	1	19	2	1	1	1	0	18	3	3	3	3	3	3	3	3	24	3	3	3	2	4	3	3	2	2	3	3	3	3	3	3	3	46
1632	Eastern China	204	WeChat	Yangzhou University	2	20	3	1	1	1	0	47	5	5	5	5	5	5	5	5	40	4	4	4	4	4	4	4	4	4	4	4	4	4	4	4	4	64
1633	Eastern China	1153	WeChat	Yangzhou University	1	21	4	3	4	4	36	17	4	4	2	2	4	2	2	2	22	2	3	3	3	2	3	2	3	4	2	4	2	3	3	2	4	45
1634	Eastern China	414	WeChat	Yangzhou University	2	21	3	1	2	5	5	24	4	4	4	4	4	4	4	4	32	1	3	2	3	1	3	1	3	3	1	3	3	3	3	2	3	38
1635	Eastern China	454	WeChat	Yangzhou University	2	18	2	1	4	3	9	15	4	4	4	4	5	5	5	5	36	1	4	1	4	1	4	1	4	4	1	4	4	4	4	1	4	46
1636	Eastern China	369	WeChat	Yangzhou University	1	20	2	3	1	5	0	21	5	5	5	5	5	5	5	5	40	2	2	2	2	2	2	2	2	2	2	2	2	2	2	2	2	32
1637	Eastern China	413	WeChat	Yangzhou University	2	21	3	1	3	3	6	32	4	4	4	4	4	4	4	4	32	2	2	2	2	3	2	3	3	2	2	3	3	3	2	3	3	40
1638	Eastern China	551	WeChat	Yangzhou University	2	19	2	3	4	2	18	20	4	4	4	4	4	4	4	4	32	2	3	2	2	2	2	1	3	3	2	3	3	3	3	2	4	40
1639	Eastern China	596	WeChat	Yangzhou University	2	22	4	1	3	4	8	19	4	4	4	4	4	4	4	4	32	2	2	1	4	2	2	2	4	4	1	4	4	4	4	2	4	46
1640	Eastern China	641	WeChat	Yangzhou University	1	19	2	3	2	4	12	20	4	4	4	4	4	4	4	4	32	2	3	3	3	2	3	2	3	3	2	3	3	3	3	3	3	44
1641	Eastern China	549	WeChat	Yangzhou University	2	19	2	2	5	3	24	25	4	4	4	4	4	4	4	4	32	1	3	2	3	1	3	1	4	4	1	4	4	4	4	3	4	46
1642	Eastern China	605	WeChat	Yangzhou University	1	20	3	3	4	2	18	14	4	4	4	4	4	3	4	2	29	2	3	1	4	2	3	2	4	4	1	4	4	4	4	2	4	48
1643	Eastern China	720	WeChat	Yangzhou University	1	18	2	1	2	3	3	24	4	2	2	2	2	2	2	2	18	2	2	3	3	3	2	3	2	2	3	3	3	2	3	3	3	42
1644	Eastern China	267	WeChat	Yangzhou University	1	20	2	3	4	4	36	35	3	3	3	3	3	3	3	3	24	3	2	2	2	2	2	2	2	2	2	2	2	2	2	2	2	33
1645	Eastern China	222	WeChat	Yangzhou University	2	20	3	2	4	3	18	34	4	4	4	4	4	4	4	4	32	3	3	3	3	3	3	3	3	3	3	3	3	3	3	3	3	48
1646	Eastern China	490	WeChat	Yangzhou University	2	20	3	1	2	2	2	39	3	3	3	3	3	3	3	3	24	4	3	3	1	4	4	4	1	1	4	1	4	1	3	4	1	43
1648	Eastern China	425	WeChat	Yangzhou University	2	20	3	1	3	2	4	20	4	4	4	4	4	4	4	4	32	2	3	2	3	2	2	2	3	3	2	3	3	3	3	2	3	41
1649	Eastern China	366	WeChat	Yangzhou University	1	20	2	1	1	3	0	24	5	5	5	5	5	3	5	3	36	2	3	3	3	3	2	2	3	3	2	3	3	3	3	2	3	43
1650	Eastern China	266	WeChat	Yangzhou University	2	20	3	2	3	3	12	23	3	2	3	3	4	4	4	4	27	2	2	2	2	2	3	3	3	2	2	2	2	3	3	3	3	39
1651	Eastern China	254	WeChat	Yangzhou University	2	19	2	1	3	2	4	33	3	3	3	3	3	3	3	3	24	3	3	3	2	3	3	3	3	3	3	3	3	3	3	3	3	47
1652	Eastern China	367	WeChat	Yangzhou University	2	20	2	1	4	3	9	25	4	4	4	4	4	4	4	4	32	1	4	1	4	2	3	1	3	4	2	4	4	4	4	2	4	47
1653	Eastern China	775	WeChat	Yangzhou University	2	20	2	1	3	2	4	15	4	4	4	4	4	4	4	4	32	1	3	1	3	2	2	3	4	3	1	4	4	4	4	3	3	45
1654	Eastern China	198	WeChat	Yangzhou University	2	20	2	1	2	2	2	27	4	3	4	3	4	3	4	3	28	3	3	3	3	3	3	3	3	3	3	3	3	3	3	3	3	48
1655	Eastern China	527	WeChat	Yangzhou University	2	20	3	3	2	2	6	21	4	4	4	3	4	4	3	4	30	2	2	2	2	3	2	2	3	4	2	3	3	3	3	3	4	43
1656	Eastern China	682	WeChat	Yangzhou University	2	21	3	1	4	3	9	30	4	4	4	4	4	3	3	3	29	1	2	2	4	1	2	2	3	2	2	2	3	3	3	3	3	38
1657	Eastern China	634	WeChat	Yangzhou University	2	21	3	1	1	2	0	20	4	4	4	4	4	4	4	4	32	2	2	3	3	2	2	2	2	2	2	3	3	3	3	2	4	40
1658	Eastern China	880	WeChat	Yangzhou University	1	20	2	1	1	4	0	30	5	5	5	5	5	5	5	5	40	3	2	3	2	3	2	3	2	2	3	3	3	2	2	3	2	40
1659	Eastern China	326	WeChat	Yangzhou University	2	19	2	3	3	2	12	24	4	4	4	4	4	4	4	4	32	2	2	2	3	2	3	2	3	3	2	3	3	3	3	3	3	42
1660	Eastern China	750	WeChat	Yangzhou University	2	21	3	2	3	1	4	25	2	3	3	3	3	3	3	3	23	2	3	2	3	3	3	2	3	3	2	3	3	3	3	3	3	44
1661	Eastern China	617	WeChat	Yangzhou University	1	19	3	1	1	5	0	20	3	3	3	3	3	3	3	3	24	2	3	3	3	2	2	2	2	3	2	3	3	3	3	3	4	43
1662	Eastern China	1035	WeChat	Yangzhou University	2	18	2	2	3	3	12	18	1	1	1	1	1	1	1	1	8	1	4	2	4	2	2	1	4	4	2	4	4	4	4	2	4	48
1663	Eastern China	391	WeChat	Yangzhou University	2	20	3	1	1	5	0	27	3	3	3	3	3	3	3	3	24	2	2	2	2	2	2	2	2	2	2	2	2	2	2	2	2	32
1664	Eastern China	348	WeChat	Yangzhou University	1	20	3	1	3	3	6	24	3	3	3	3	3	3	3	3	24	2	2	2	2	2	2	2	2	2	2	2	2	2	2	2	2	32
1665	Eastern China	547	WeChat	Yangzhou University	2	20	2	1	4	4	12	14	4	4	4	4	4	4	4	4	32	2	3	2	3	2	3	1	3	4	2	3	4	4	4	2	4	46
1667	Eastern China	386	WeChat	Yangzhou University	2	20	3	3	4	5	45	37	5	5	5	5	5	5	5	5	40	1	4	1	4	1	2	1	2	4	2	4	4	4	4	2	4	44
1668	Eastern China	744	WeChat	Yangzhou University	2	20	3	2	3	3	12	18	4	3	4	4	4	4	4	4	31	2	3	2	3	2	3	2	3	3	2	3	3	3	3	2	3	42
1669	Eastern China	196	WeChat	Yangzhou University	1	22	3	2	3	3	12	14	3	3	3	3	3	3	3	3	24	2	2	2	2	2	2	2	2	2	2	2	2	2	2	2	2	32
1670	Eastern China	508	WeChat	Yangzhou University	2	20	3	1	2	2	2	32	4	4	4	4	4	4	4	4	32	2	3	4	3	2	1	2	4	3	2	4	3	3	1	2	4	43
1671	Eastern China	692	WeChat	Yangzhou University	2	22	3	2	1	2	0	32	4	4	4	4	4	4	4	4	32	3	2	3	2	3	2	2	2	2	2	3	3	3	2	3	3	40
1672	Eastern China	304	WeChat	Yangzhou University	2	21	3	1	2	3	3	24	3	3	3	3	3	3	3	3	24	2	2	2	2	3	2	3	2	1	3	2	1	3	3	3	4	38
1673	Eastern China	743	WeChat	Yangzhou University	2	20	3	1	1	1	0	42	4	4	4	4	4	4	4	4	32	4	4	4	4	4	4	4	4	3	3	3	3	2	1	4	4	55
1674	Eastern China	661	WeChat	Yangzhou University	2	20	2	4	3	3	24	27	4	4	5	5	4	3	3	4	32	2	3	2	2	3	3	1	2	3	2	2	4	3	4	3	4	43
1675	Eastern China	582	WeChat	Yangzhou University	2	19	2	1	1	3	0	32	4	3	4	4	4	2	2	1	24	2	4	2	4	2	4	2	4	4	2	4	4	4	4	2	4	52
1676	Eastern China	547	WeChat	Yangzhou University	1	20	2	2	4	4	24	14	4	4	4	4	4	4	4	4	32	2	2	2	2	2	2	2	3	2	2	2	2	2	2	2	2	33
1677	Eastern China	848	WeChat	Yangzhou University	1	20	3	1	2	2	2	24	4	4	4	4	4	2	3	2	27	3	2	3	2	3	2	2	3	3	2	3	3	3	3	3	4	44
1678	Eastern China	282	WeChat	Yangzhou University	2	20	3	1	2	2	2	30	4	4	4	4	4	4	4	4	32	2	2	2	2	2	2	2	2	2	2	4	2	2	2	3	3	36
1679	Eastern China	1014	WeChat	Yangzhou University	2	20	3	1	2	2	2	25	4	2	3	4	2	3	4	2	24	3	2	3	2	3	2	2	4	4	2	4	3	4	4	4	4	50
1680	Eastern China	250	WeChat	Yangzhou University	1	21	3	2	2	3	6	21	2	2	2	3	2	2	3	2	18	1	1	2	2	1	2	2	3	3	2	2	2	1	1	1	1	27
1681	Eastern China	2083	WeChat	Yangzhou University	2	20	3	4	3	4	32	25	4	5	5	5	5	5	5	5	39	1	3	3	3	1	3	1	4	4	1	3	4	4	4	1	4	44
1682	Eastern China	516	WeChat	Yangzhou University	2	22	3	3	2	4	12	31	4	4	4	4	4	4	4	4	32	3	3	3	1	2	2	2	2	3	2	2	3	2	2	3	3	38
1683	Eastern China	446	WeChat	Yangzhou University	2	20	3	1	1	1	0	23	4	4	4	4	4	4	4	4	32	2	2	2	2	2	2	2	2	2	2	2	2	2	2	2	2	32
1684	Eastern China	265	WeChat	Yangzhou University	2	21	3	1	2	2	2	19	4	4	4	4	4	4	4	4	32	2	2	2	2	2	2	2	4	4	3	3	3	4	4	4	4	47
1685	Eastern China	534	WeChat	Yangzhou University	2	20	3	2	3	3	12	18	3	4	3	3	3	3	3	3	25	2	3	2	3	2	3	2	3	3	2	3	3	3	3	2	4	43
1686	Eastern China	831	WeChat	Yangzhou University	2	20	3	1	2	3	3	32	5	5	5	5	4	4	4	4	36	2	3	2	3	2	3	2	3	3	2	2	3	4	2	2	4	42
1687	Eastern China	1429	WeChat	Yangzhou University	2	20	3	2	2	2	4	36	3	3	4	4	3	3	4	4	28	2	2	3	2	2	2	3	2	2	2	3	2	2	2	2	2	35
1688	Eastern China	516	WeChat	Yangzhou University	2	19	3	2	3	2	8	17	4	4	4	4	4	4	4	4	32	1	3	2	4	1	3	2	3	3	2	3	3	3	3	2	3	41
1689	Eastern China	729	WeChat	Yangzhou University	2	19	2	4	4	2	24	26	4	4	4	4	4	3	3	2	28	2	2	4	2	2	2	2	2	3	2	3	3	3	3	2	3	40
1690	Eastern China	740	WeChat	Yangzhou University	2	20	3	1	1	2	0	34	4	4	4	4	3	3	3	4	29	3	3	3	2	3	2	3	2	3	2	3	3	3	3	2	4	44
1691	Eastern China	552	WeChat	Yangzhou University	1	21	3	5	5	5	100	20	5	5	5	5	5	5	5	5	40	1	4	1	4	1	4	1	4	4	1	4	4	4	4	1	4	46
1692	Eastern China	673	WeChat	Yangzhou University	2	20	2	2	4	3	18	18	4	4	4	4	4	4	4	4	32	1	3	1	4	1	3	1	4	4	1	4	4	4	4	2	4	45
1693	Eastern China	543	WeChat	Yangzhou University	1	20	3	1	2	2	2	28	4	4	4	4	4	4	4	4	32	2	3	1	2	2	2	1	3	3	2	4	3	3	2	2	4	39
1695	Eastern China	474	WeChat	Yangzhou University	2	20	3	1	2	2	2	24	4	5	5	5	5	5	5	5	39	2	3	1	3	2	2	2	3	3	1	3	3	3	2	2	3	38
1696	Eastern China	238	WeChat	Yangzhou University	1	19	2	2	3	5	20	44	5	5	5	5	5	5	5	5	40	4	4	4	4	4	4	4	4	4	4	4	4	4	4	4	4	64
1698	Eastern China	274	WeChat	Yangzhou University	2	20	3	1	3	3	6	23	3	3	3	3	3	3	3	3	24	2	3	2	3	2	3	2	3	3	2	3	3	3	3	2	3	42
1699	Eastern China	269	WeChat	Yangzhou University	1	20	3	1	3	3	6	14	5	5	5	5	5	5	5	5	40	4	4	4	1	4	1	4	1	1	4	1	1	1	1	4	1	37
1700	Eastern China	250	WeChat	Yangzhou University	1	20	3	1	3	3	6	15	3	3	3	3	3	3	3	3	24	2	2	2	2	2	2	2	2	2	2	2	2	2	2	2	2	32
1701	Eastern China	421	WeChat	Yangzhou University	2	19	3	4	3	3	24	14	5	5	5	5	5	5	5	5	40	1	4	1	4	1	4	1	4	4	1	4	4	4	4	1	4	46
1702	Eastern China	1202	WeChat	Yangzhou University	2	20	2	2	3	2	8	19	3	4	4	4	4	4	4	4	31	2	2	2	3	3	2	2	2	3	2	3	4	4	4	3	4	45
1703	Eastern China	1135	WeChat	Yangzhou University	2	21	3	1	1	1	0	30	4	2	2	4	3	3	3	2	23	3	4	1	3	3	4	1	3	4	1	4	4	4	4	3	4	50
1704	Eastern China	517	WeChat	Yangzhou University	1	22	3	1	2	2	2	16	4	4	4	4	4	4	4	4	32	3	2	3	2	3	2	3	3	2	3	3	2	3	2	3	3	42
1705	Eastern China	538	WeChat	Yangzhou University	2	20	3	1	1	2	0	43	4	4	4	4	4	4	4	4	32	4	2	4	1	3	2	1	2	2	3	2	2	2	2	3	4	39
1706	Eastern China	205	WeChat	Yangzhou University	2	20	1	1	5	5	20	14	3	3	3	3	3	3	3	3	24	2	2	2	2	2	2	2	2	2	2	2	2	2	2	2	2	32
1707	Eastern China	338	WeChat	Yangzhou University	2	20	3	1	1	5	0	28	3	3	3	3	3	3	3	3	24	2	2	2	2	2	2	2	2	2	2	2	2	2	2	2	2	32
1708	Eastern China	571	WeChat	Yangzhou University	2	22	3	1	3	2	4	17	4	3	4	4	4	4	4	4	31	2	3	2	3	2	3	2	3	3	2	3	3	3	3	2	3	42
1709	Eastern China	488	WeChat	Yangzhou University	2	18	2	5	4	3	45	14	3	3	3	3	3	3	3	3	24	1	4	1	3	1	3	1	4	4	1	4	4	4	4	1	4	44
1710	Eastern China	230	Mobile Submission	Nanjing Xiaozhuang University	1	21	3	4	3	3	24	38	4	4	4	4	4	4	4	4	32	3	3	3	3	3	3	3	3	3	3	3	3	3	3	3	3	48
1711	Eastern China	880	WeChat	Yangzhou University	2	19	2	1	3	5	10	25	4	4	4	4	4	4	4	4	32	2	2	2	2	2	2	2	2	2	1	3	3	3	3	3	4	38
1712	Eastern China	581	WeChat	Yangzhou University	2	19	2	1	3	3	6	18	4	4	2	2	3	4	4	4	27	2	3	2	2	3	3	2	3	2	2	3	3	3	2	2	4	41
1713	Eastern China	1112	WeChat	Yangzhou University	2	19	2	1	4	5	15	33	5	5	5	5	5	5	5	5	40	1	4	2	4	1	2	1	4	4	1	4	3	4	3	2	4	44
1714	Eastern China	692	WeChat	Yangzhou University	2	20	2	2	2	4	8	21	4	4	4	4	4	4	4	4	32	3	2	2	3	2	2	2	2	2	2	2	2	3	2	2	4	37
1715	Eastern China	661	WeChat	Yangzhou University	2	20	3	1	4	3	9	31	2	3	1	2	3	3	3	3	20	2	2	2	2	3	3	2	3	3	2	3	3	3	2	2	4	41
1716	Eastern China	1320	WeChat	Yangzhou University	2	21	3	2	1	1	0	14	3	3	3	3	4	3	3	3	25	2	4	2	2	3	4	1	3	4	2	3	4	3	3	2	4	46
1717	Eastern China	436	WeChat	Yangzhou University	2	20	3	1	3	3	6	21	4	4	4	4	4	4	4	4	32	2	3	2	3	2	2	2	3	3	1	4	4	3	3	2	4	43
1718	Eastern China	176	WeChat	Yangzhou University	2	19	2	5	4	5	75	34	5	5	5	5	5	5	5	5	40	4	1	1	1	2	2	1	2	1	1	1	1	2	2	4	2	28
1719	Eastern China	916	WeChat	Yangzhou University	2	20	3	4	3	2	16	17	3	4	4	4	4	4	4	4	31	2	3	2	2	2	3	2	3	3	2	3	3	3	3	2	4	42
1720	Eastern China	1020	WeChat	Yangzhou University	2	23	3	3	5	2	24	29	2	5	2	2	2	2	2	2	19	1	4	1	4	2	4	1	4	4	1	4	4	4	4	1	4	47
1721	Eastern China	292	WeChat	Yangzhou University	1	20	2	2	5	5	40	27	3	3	3	3	3	3	3	3	24	2	2	2	2	2	2	2	2	2	2	2	2	2	2	2	2	32
1722	Eastern China	243	WeChat	Yangzhou University	2	20	3	1	3	2	4	20	1	1	1	1	1	1	1	1	8	1	1	1	1	1	1	1	1	3	3	3	3	3	3	3	3	32
1723	Eastern China	493	WeChat	Yangzhou University	2	20	3	5	5	4	80	15	4	4	4	4	4	4	4	4	32	1	4	1	4	1	4	1	4	4	1	4	4	4	4	1	4	46
1725	Eastern China	445	WeChat	Yangzhou University	2	20	3	1	3	2	4	31	4	4	4	4	4	4	4	4	32	3	3	3	3	3	2	3	2	2	3	2	2	3	3	4	4	45
1726	Eastern China	709	WeChat	Yangzhou University	2	20	3	1	2	5	5	27	4	4	4	4	4	4	4	4	32	2	3	2	3	2	3	2	3	3	2	3	3	3	3	2	3	42
1727	Eastern China	1883	WeChat	Yangzhou University	2	20	3	1	3	3	6	27	4	4	4	4	4	4	4	4	32	3	3	3	3	3	3	3	3	3	3	3	3	3	3	3	3	48
1728	Eastern China	350	WeChat	Yangzhou University	2	20	2	1	3	3	6	15	5	5	5	5	5	5	5	5	40	4	1	4	1	4	2	4	1	4	4	4	4	4	4	1	4	50
1729	Eastern China	384	WeChat	Yangzhou University	2	20	3	3	4	4	36	17	3	4	4	4	4	4	4	4	31	2	3	2	3	2	3	2	3	4	2	3	4	4	4	2	4	47
1730	Eastern China	252	Mobile Submission	Nanjing Xiaozhuang University	2	21	4	1	2	2	2	30	3	3	3	3	3	3	3	3	24	2	2	2	2	2	2	2	2	2	2	2	2	2	2	2	2	32
1731	Eastern China	563	WeChat	Yangzhou University	2	19	2	2	2	2	4	18	4	4	4	4	4	4	4	4	32	1	3	2	3	2	3	2	3	3	2	3	3	3	3	2	3	41
1732	Eastern China	308	WeChat	Yangzhou University	1	19	2	2	4	3	18	18	4	4	4	4	4	4	4	4	32	3	3	3	3	2	3	3	3	3	3	3	3	3	3	3	3	47
1733	Eastern China	366	WeChat	Yangzhou University	1	19	2	1	2	5	5	30	4	4	4	4	4	4	4	4	32	2	3	2	3	2	3	2	3	3	2	3	3	3	3	3	3	43
1734	Eastern China	332	WeChat	Yangzhou University	2	20	3	2	2	3	6	17	4	4	4	4	4	4	4	4	32	3	3	2	3	2	3	2	3	2	2	3	3	3	3	2	3	42
1735	Eastern China	486	WeChat	Yangzhou University	2	20	3	1	1	1	0	20	4	4	4	4	4	4	4	4	32	2	3	2	3	3	2	2	3	3	2	3	3	3	3	3	3	43
1736	Eastern China	213	WeChat	Yangzhou University	1	18	2	1	1	1	0	14	5	5	5	5	5	5	5	5	40	4	4	4	4	4	4	4	4	4	4	4	4	4	4	4	4	64
1737	Eastern China	1268	WeChat	Yangzhou University	2	21	3	1	3	2	4	20	4	4	4	4	4	4	4	4	32	2	3	2	3	2	3	2	3	3	2	3	3	3	3	2	3	42
1738	Eastern China	823	WeChat	Yangzhou University	2	21	3	1	3	4	8	30	4	4	4	3	4	4	4	4	31	2	3	2	3	3	2	1	3	4	2	3	2	3	2	2	4	41
1739	Eastern China	268	WeChat	Yangzhou University	2	20	3	2	3	1	4	21	5	5	5	5	5	5	5	5	40	4	4	4	4	4	4	4	4	3	3	3	3	4	4	3	4	59
1740	Eastern China	670	WeChat	Yangzhou University	1	20	3	2	3	2	8	17	4	3	2	2	2	2	2	3	20	2	4	2	4	2	4	2	3	4	2	3	4	4	4	2	4	50
1741	Eastern China	268	WeChat	Yangzhou University	1	19	2	1	2	3	3	14	5	5	5	5	5	5	5	5	40	1	4	1	4	1	4	1	4	4	1	4	4	4	4	1	4	46
1742	Eastern China	1677	WeChat	Yangzhou University	2	19	2	1	2	3	3	27	4	3	3	3	3	4	4	2	26	3	2	2	2	3	1	3	3	2	2	2	3	3	2	2	3	38
1743	Eastern China	342	WeChat	Yangzhou University	1	19	2	2	4	3	18	34	5	5	4	3	4	5	4	3	33	1	1	1	1	1	3	1	3	3	1	4	4	4	4	2	4	38
1744	Eastern China	374	WeChat	Yangzhou University	2	20	3	1	1	2	0	36	5	5	5	5	5	5	5	5	40	1	4	2	4	2	2	3	4	4	4	4	4	4	4	4	4	54
1745	Eastern China	1412	WeChat	Yangzhou University	1	22	3	1	3	3	6	41	3	2	2	2	2	2	2	2	17	3	1	4	1	3	2	3	1	2	3	2	2	3	3	3	3	39
1746	Eastern China	197	WeChat	Yangzhou University	1	20	3	1	2	3	3	24	5	5	5	5	5	5	5	5	40	4	4	4	4	4	4	4	4	4	4	4	4	4	4	4	4	64
1747	Eastern China	312	WeChat	Yangzhou University	2	20	3	2	2	2	4	23	4	4	4	4	4	4	4	4	32	1	4	1	4	1	4	3	3	3	1	3	3	3	3	1	3	41
1748	Eastern China	388	WeChat	Yangzhou University	1	19	3	1	2	2	2	22	5	5	5	5	5	5	5	5	40	3	3	3	3	3	2	2	2	3	2	2	2	3	2	3	2	40
1749	Eastern China	336	WeChat	Yangzhou University	1	20	3	3	3	4	24	15	4	4	4	4	4	4	4	4	32	1	1	1	1	1	1	1	1	3	3	3	3	4	4	4	4	36
1750	Eastern China	311	WeChat	Yangzhou University	2	20	3	1	4	3	9	27	4	4	4	4	4	4	4	4	32	3	3	3	3	3	3	3	3	3	3	3	3	3	3	3	3	48
1751	Eastern China	797	WeChat	Yangzhou University	1	19	2	1	1	2	0	33	3	3	3	3	3	3	3	3	24	2	3	2	2	3	3	3	2	3	2	3	2	3	1	2	4	40
1752	Eastern China	476	WeChat	Yangzhou University	2	19	2	2	3	3	12	18	4	4	4	4	4	4	4	4	32	2	3	2	3	2	2	2	4	3	1	3	3	3	3	2	3	41
1753	Eastern China	372	WeChat	Yangzhou University	1	20	3	1	2	2	2	22	3	3	3	3	3	3	3	3	24	2	2	2	2	3	2	2	2	3	2	3	3	3	3	2	4	40
1754	Eastern China	576	WeChat	Yangzhou University	2	20	2	1	2	5	5	29	4	4	4	4	4	4	4	4	32	2	2	2	2	3	2	2	2	2	2	2	2	2	2	3	2	34
1755	Eastern China	554	Mobile Submission	Nanjing Xiaozhuang University	2	20	2	2	3	4	16	20	3	3	3	3	3	3	3	3	24	2	4	2	4	1	2	2	4	4	2	4	4	4	3	3	4	49
1756	Eastern China	206	Mobile Submission	Yangzhou Polytechnic Institute	1	22	2	4	3	4	32	17	5	5	5	5	5	5	5	5	40	4	4	4	4	4	4	4	4	4	4	4	4	4	4	4	4	64
1757	Eastern China	284	WeChat	Yangzhou Polytechnic Institute	1	19	2	2	4	5	30	42	3	3	3	3	3	3	3	3	24	2	2	2	2	2	2	2	2	2	2	2	2	2	2	2	2	32
1758	Eastern China	333	Mobile Submission	Yangzhou Polytechnic Institute	1	19	2	1	2	2	2	27	4	4	4	4	4	4	4	4	32	2	2	2	2	3	3	3	3	2	2	2	3	3	3	3	3	41
1759	Eastern China	374	Mobile Submission	Yangzhou Polytechnic Institute	2	20	2	1	1	2	0	15	2	2	2	2	2	2	2	2	16	2	2	3	2	3	3	3	2	2	2	2	2	2	2	3	2	37
1760	Eastern China	513	Mobile Submission	Yangzhou Polytechnic Institute	1	19	2	2	3	4	16	19	3	3	3	3	3	3	3	3	24	2	3	2	3	2	3	2	3	3	2	3	3	3	3	3	3	43
1761	Eastern China	468	Mobile Submission	Yangzhou Polytechnic Institute	1	20	2	1	3	3	6	14	5	5	5	5	5	5	5	5	40	1	3	2	3	2	3	2	3	3	2	3	3	3	3	3	4	43
1762	Eastern China	538	WeChat	Yangzhou Polytechnic Institute	1	20	2	2	2	4	8	19	4	4	4	4	4	4	4	4	32	2	2	2	2	3	2	2	3	3	1	3	3	3	2	2	4	39
1763	Eastern China	462	Mobile Submission	Yangzhou Polytechnic Institute	1	20	2	1	2	3	3	30	4	4	4	4	4	4	4	4	32	2	2	3	2	2	2	2	2	2	2	2	2	2	2	2	2	33
1764	Eastern China	598	Mobile Submission	Yangzhou Polytechnic Institute	1	20	2	4	5	4	64	26	2	2	2	2	2	2	2	2	16	2	2	3	2	4	2	2	2	2	2	2	2	2	2	3	2	36
1766	Eastern China	617	Mobile Submission	Yangzhou Polytechnic Institute	1	21	2	3	3	4	24	15	5	5	5	5	5	5	5	5	40	1	3	1	3	2	2	1	2	4	1	4	4	4	4	2	4	42
1767	Eastern China	517	Mobile Submission	Yangzhou Polytechnic Institute	1	21	2	1	2	5	5	14	3	3	3	3	3	3	3	3	24	2	3	2	3	2	3	2	3	3	2	3	3	4	4	2	4	45
1768	Eastern China	635	Mobile Submission	Yangzhou Polytechnic Institute	1	19	2	3	4	5	45	22	4	3	4	3	3	4	4	3	28	2	3	3	3	2	2	3	3	2	2	2	2	2	3	2	3	39
1769	Eastern China	564	Mobile Submission	Yangzhou Polytechnic Institute	1	19	2	1	2	5	5	21	3	3	3	3	3	3	3	3	24	3	2	2	2	2	2	3	2	3	3	3	3	3	3	3	3	42
1770	Eastern China	583	Mobile Submission	Yangzhou Polytechnic Institute	1	20	2	1	1	2	0	15	4	4	4	4	4	4	4	4	32	3	3	3	3	3	3	3	3	3	3	3	3	3	3	3	3	48
1771	Eastern China	640	Mobile Submission	Yangzhou Polytechnic Institute	1	20	2	2	2	4	8	14	5	5	5	5	5	5	5	5	40	1	4	1	4	1	4	1	4	4	1	4	4	4	4	1	4	46
1772	Eastern China	700	Mobile Submission	Yangzhou Polytechnic Institute	2	19	2	1	2	4	4	30	4	4	4	4	4	4	4	4	32	3	2	3	2	3	2	2	2	2	3	2	2	2	2	3	3	38
1773	Eastern China	784	Mobile Submission	Yangzhou Polytechnic Institute	2	19	2	1	2	1	1	38	3	3	3	3	3	3	3	3	24	4	2	4	2	3	1	3	1	2	2	2	2	2	2	3	2	37
1774	Eastern China	841	Mobile Submission	Yangzhou Polytechnic Institute	2	20	2	1	1	2	0	24	4	4	4	4	4	4	4	4	32	2	3	2	2	2	3	1	2	3	2	3	4	3	3	2	4	41
1775	Eastern China	404	WeChat	Yangzhou University	2	21	3	1	3	3	6	16	3	3	3	3	3	3	3	3	24	2	2	2	2	2	2	2	2	2	2	2	2	2	2	2	2	32
1776	Eastern China	284	Mobile Submission	Yangzhou Polytechnic Institute	1	20	2	3	4	5	45	22	4	4	4	4	4	4	4	4	32	2	2	2	2	2	2	2	2	2	2	2	2	2	2	2	2	32
1777	Eastern China	600	Mobile Submission	Yangzhou Polytechnic Institute	1	21	2	3	3	5	30	34	5	5	5	5	5	5	5	5	40	2	2	4	1	3	2	1	1	3	3	2	4	1	1	3	4	37
1778	Eastern China	701	Mobile Submission	Yangzhou Polytechnic Institute	1	19	2	3	2	4	12	28	3	3	3	3	3	3	3	3	24	2	2	2	2	2	2	2	2	2	2	2	2	2	2	2	2	32
1779	Eastern China	307	Mobile Submission	Yangzhou Polytechnic Institute	1	20	2	4	4	3	36	17	2	2	2	2	2	2	2	2	16	2	2	2	2	2	2	2	2	2	2	2	2	2	2	2	2	32
1780	Eastern China	342	Mobile Submission	Yangzhou Polytechnic Institute	1	20	2	3	3	4	24	37	4	4	4	4	4	4	4	4	32	3	3	3	3	3	3	3	3	3	3	3	3	3	3	3	3	48
1781	Eastern China	379	Mobile Submission	Yangzhou Polytechnic Institute	1	19	2	1	2	4	4	21	3	3	3	3	3	3	3	3	24	2	2	2	2	2	2	2	2	2	2	2	2	2	2	2	2	32
1783	Eastern China	1042	Mobile Submission	Yangzhou Polytechnic Institute	1	20	2	1	2	4	4	20	4	4	4	4	4	4	4	4	32	4	1	4	1	4	4	4	1	3	1	4	3	4	3	4	4	49
1784	Eastern China	232	Mobile Submission	Yangzhou Polytechnic Institute	1	20	2	2	2	2	4	33	3	3	3	3	3	3	3	3	24	2	3	2	2	3	2	3	3	3	3	3	2	3	3	2	3	42
1785	Eastern China	440	Mobile Submission	Yangzhou Polytechnic Institute	1	19	2	1	1	3	0	28	4	4	4	4	4	4	4	4	32	3	2	3	2	3	2	3	2	3	2	3	3	3	3	3	3	43
1786	Eastern China	1126	Mobile Submission	Yangzhou Polytechnic Institute	1	21	2	2	3	3	12	29	4	4	4	4	4	4	4	4	32	2	2	3	2	2	3	3	2	2	3	2	3	3	3	2	4	41
1787	Eastern China	1141	Mobile Submission	Yangzhou Polytechnic Institute	2	19	2	3	3	3	18	22	5	4	4	2	4	4	4	4	31	2	2	3	3	3	2	1	4	2	2	3	3	4	2	3	4	43
1788	Eastern China	484	Mobile Submission	Yangzhou Polytechnic Institute	1	21	2	2	4	2	12	29	4	4	4	4	4	4	4	4	32	3	3	3	3	3	3	3	3	2	2	2	3	3	3	3	3	45
1789	Eastern China	559	Mobile Submission	Yangzhou Polytechnic Institute	1	19	2	3	3	4	24	15	5	5	5	5	5	5	5	5	40	2	4	2	4	1	4	1	4	4	3	3	4	4	4	2	4	50
1790	Eastern China	351	Mobile Submission	Yangzhou Polytechnic Institute	1	20	2	3	4	5	45	45	1	1	1	1	1	1	1	1	8	1	1	1	1	1	1	1	1	4	1	4	4	4	4	4	4	37
1791	Eastern China	245	Mobile Submission	Yangzhou Polytechnic Institute	2	20	2	1	2	5	5	31	5	5	5	5	5	5	5	5	40	4	4	4	4	4	4	4	4	4	4	4	4	4	4	4	4	64
1792	Eastern China	1297	Mobile Submission	Yangzhou Polytechnic Institute	2	20	2	1	2	5	5	15	5	5	5	5	5	5	5	5	40	2	3	2	3	1	4	1	4	4	1	4	4	4	4	2	4	47
1793	Eastern China	788	Mobile Submission	Yangzhou Polytechnic Institute	1	20	2	1	2	2	2	19	3	3	3	3	3	3	3	3	24	3	3	3	3	1	3	1	2	3	2	4	4	4	4	4	4	48
1794	Eastern China	263	Mobile Submission	Yangzhou Polytechnic Institute	1	20	2	1	1	2	0	29	4	4	4	4	4	4	4	4	32	2	2	2	2	2	2	2	2	2	2	2	2	2	2	2	2	32
1795	Eastern China	493	Mobile Submission	Yangzhou Polytechnic Institute	1	20	2	4	3	2	16	39	3	3	3	3	3	3	3	3	24	2	4	2	4	1	1	2	2	3	2	3	3	3	3	2	4	41
1796	Eastern China	1599	Mobile Submission	Yangzhou Polytechnic Institute	1	20	2	1	1	2	0	30	4	4	4	4	4	4	4	4	32	2	2	2	2	2	2	2	2	3	2	3	3	2	3	3	3	38
1797	Eastern China	1179	Mobile Submission	Yangzhou Polytechnic Institute	1	20	2	3	5	5	60	29	5	5	5	5	5	5	5	5	40	1	4	2	4	1	1	1	2	3	1	3	3	3	2	2	3	36
1798	Eastern China	349	Mobile Submission	Yangzhou Polytechnic Institute	1	21	2	2	3	1	4	45	5	5	5	5	5	5	5	5	40	4	4	4	4	4	4	4	4	4	4	4	4	4	4	4	4	64
1799	Eastern China	346	Mobile Submission	Yangzhou Polytechnic Institute	1	19	2	3	4	4	36	40	3	3	3	3	3	3	3	3	24	2	2	2	2	2	2	2	2	2	2	2	2	2	2	2	2	32
1800	Eastern China	446	WeChat	Yangzhou University	1	20	3	3	3	4	24	23	4	4	4	4	4	3	4	3	30	2	3	2	2	3	2	3	3	3	2	3	3	3	2	3	3	42
1801	Eastern China	727	Mobile Submission	Yangzhou Polytechnic Institute	1	21	2	2	2	5	10	46	5	5	5	5	5	5	5	5	40	3	1	4	1	4	1	4	1	1	4	1	1	1	1	4	1	33
1802	Eastern China	675	Mobile Submission	Yangzhou Polytechnic Institute	1	19	2	4	5	4	64	33	4	4	4	4	4	4	4	4	32	2	2	2	3	2	2	2	3	3	2	3	3	3	3	3	4	42
1803	Eastern China	1032	Mobile Submission	Yangzhou Polytechnic Institute	1	20	2	2	3	2	8	18	4	4	4	4	4	4	4	4	32	2	2	3	3	2	2	1	3	2	2	4	4	4	4	2	4	44
1804	Eastern China	352	Mobile Submission	Yangzhou Polytechnic Institute	1	21	2	4	5	4	64	17	1	1	1	1	1	1	1	1	8	1	1	1	1	1	1	1	1	1	1	1	1	1	1	1	1	16
1805	Eastern China	490	Mobile Submission	Yangzhou Polytechnic Institute	2	20	2	2	3	4	16	36	4	4	4	3	3	3	3	3	27	3	2	2	2	3	3	3	2	2	2	2	2	2	2	3	3	38
1806	Eastern China	606	Mobile Submission	Yangzhou Polytechnic Institute	1	20	2	2	5	2	16	17	4	4	4	4	4	4	4	4	32	1	3	2	4	2	2	2	3	3	2	3	4	3	3	2	4	43
1807	Eastern China	691	Mobile Submission	Yangzhou Polytechnic Institute	1	20	2	2	3	4	16	17	4	4	4	4	4	4	4	4	32	2	4	2	4	1	4	1	4	4	1	4	4	4	4	4	4	51
1809	Eastern China	484	Mobile Submission	Yangzhou Polytechnic Institute	1	20	2	4	4	5	60	31	4	4	4	4	4	4	4	4	32	3	2	3	1	2	2	2	2	1	2	1	2	1	1	2	3	30
1810	Eastern China	825	Mobile Submission	Yangzhou Polytechnic Institute	2	20	2	2	2	4	8	23	4	4	4	4	4	4	4	4	32	2	2	2	1	2	2	2	3	3	1	2	2	1	2	2	3	32
1811	Eastern China	403	Mobile Submission	Yangzhou Polytechnic Institute	2	20	2	1	2	3	3	38	3	3	3	3	3	3	3	3	24	3	2	2	1	2	2	4	2	2	1	3	3	3	3	2	3	38
1812	Eastern China	415	Mobile Submission	Yangzhou Polytechnic Institute	1	21	2	2	2	5	10	18	3	3	3	3	3	3	3	3	24	2	4	2	4	2	4	1	4	4	1	4	4	4	4	4	4	52
1813	Eastern China	2838	Mobile Submission	Yangzhou Polytechnic Institute	1	19	2	1	3	4	8	20	3	4	4	4	4	4	5	4	32	2	2	2	3	2	2	2	3	3	2	3	3	2	2	3	3	39
1814	Eastern China	584	Mobile Submission	Yangzhou Polytechnic Institute	2	20	2	1	3	4	8	17	4	4	4	4	4	4	4	4	32	2	3	2	3	1	4	1	4	4	1	4	4	4	4	2	4	47
1815	Eastern China	709	Mobile Submission	Yangzhou Polytechnic Institute	2	20	2	1	2	3	3	15	4	4	4	4	4	4	4	4	32	2	3	3	3	3	3	2	3	3	1	3	3	3	3	2	3	43
1816	Eastern China	1018	Mobile Submission	Yangzhou Polytechnic Institute	1	21	2	3	2	4	12	31	3	4	3	3	4	4	4	4	29	2	2	2	3	2	3	2	2	3	1	2	2	2	3	3	4	38
1817	Eastern China	421	WeChat	Yangzhou University	1	20	3	2	3	5	20	15	3	3	3	3	3	3	3	3	24	1	4	1	4	1	2	2	4	4	1	4	4	4	4	2	4	46
1818	Eastern China	787	Mobile Submission	Yangzhou Polytechnic Institute	1	20	2	2	2	2	4	21	4	4	3	3	3	3	3	3	26	3	3	3	3	3	3	2	3	3	2	3	3	3	2	3	3	45
1819	Eastern China	557	Mobile Submission	Yangzhou Polytechnic Institute	1	20	2	4	5	5	80	14	1	1	1	1	1	1	1	1	8	1	4	1	4	1	4	1	4	4	1	4	4	4	4	1	4	46
1820	Eastern China	888	Mobile Submission	Yangzhou Polytechnic Institute	1	19	2	4	5	4	64	32	3	3	3	3	3	3	3	3	24	2	4	3	3	1	4	1	4	4	1	4	4	4	4	2	4	49
1821	Eastern China	444	Mobile Submission	Yangzhou Polytechnic Institute	1	22	2	1	1	1	0	20	5	5	5	5	5	5	5	5	40	4	4	4	4	4	4	4	4	4	4	4	4	4	4	4	4	64
1822	Eastern China	381	Mobile Submission	Yangzhou Polytechnic Institute	1	19	2	1	2	3	3	17	1	1	1	1	1	1	1	1	8	1	4	1	4	1	4	1	4	4	1	4	4	4	4	2	4	47
1823	Eastern China	1217	Mobile Submission	Yangzhou Polytechnic Institute	1	20	2	1	2	2	2	21	3	3	3	3	3	3	3	3	24	3	2	2	3	3	3	2	3	3	2	3	3	3	3	2	3	43
1824	Eastern China	1063	Mobile Submission	Yangzhou Polytechnic Institute	2	19	2	2	2	4	8	18	3	3	3	3	3	3	3	3	24	2	3	2	3	2	3	1	3	3	2	3	3	3	3	2	3	41
1826	Eastern China	532	Mobile Submission	Yangzhou Polytechnic Institute	1	20	2	1	2	4	4	19	1	4	4	4	4	4	4	4	29	2	2	3	2	3	2	2	2	3	2	2	3	3	2	3	3	39
1827	Eastern China	332	Mobile Submission	Yangzhou Polytechnic Institute	1	19	2	2	3	2	8	34	2	2	2	2	2	2	2	2	16	3	3	3	3	3	3	3	3	3	3	3	3	3	3	3	3	48
1828	Eastern China	288	WeChat	Yangzhou University	2	19	2	1	1	2	0	31	4	3	3	4	4	4	4	4	30	1	3	2	3	2	2	2	3	3	2	3	3	3	3	2	3	40
1829	Eastern China	413	Mobile Submission	Yangzhou Polytechnic Institute	1	20	2	1	3	2	4	20	3	3	3	3	3	3	3	3	24	2	2	2	2	2	2	2	2	2	2	2	2	2	2	2	2	32
1830	Eastern China	424	WeChat	Yangzhou University	2	18	2	1	4	3	9	27	5	5	5	5	5	5	4	4	38	3	2	3	2	3	2	1	2	2	2	2	3	2	3	4	4	40
1831	Eastern China	312	Mobile Submission	Yangzhou Polytechnic Institute	1	20	2	2	5	3	24	34	4	4	4	4	4	4	4	4	32	2	2	2	2	2	2	2	2	2	2	2	2	2	2	2	2	32
1832	Eastern China	324	WeChat	Yangzhou University	1	19	2	3	5	2	24	19	3	3	3	3	3	3	3	3	24	2	3	3	3	2	2	2	4	4	3	4	4	3	4	3	4	50
1834	Eastern China	498	Mobile Submission	Yangzhou Polytechnic Institute	1	21	2	3	2	4	12	26	4	4	4	4	4	4	4	4	32	2	2	2	2	2	2	2	2	2	2	2	2	2	2	2	2	32
1836	Eastern China	921	Mobile Submission	Yangzhou Polytechnic Institute	1	20	2	2	2	5	10	30	4	4	4	5	5	5	5	5	37	2	3	3	3	1	3	3	3	4	1	3	3	4	2	4	4	46
1837	Eastern China	1926	WeChat	Yangzhou University	2	19	2	1	2	5	5	20	5	5	5	5	5	5	5	5	40	2	2	4	3	3	4	1	2	2	1	3	2	3	1	3	4	40
1839	Eastern China	216	Mobile Submission	Yangzhou Polytechnic Institute	1	20	2	1	3	5	10	33	3	3	3	3	3	3	3	3	24	3	3	3	3	3	3	3	3	3	3	3	3	3	3	3	3	48
1840	Eastern China	831	Mobile Submission	Yangzhou Polytechnic Institute	1	19	2	4	4	1	12	32	2	2	2	2	2	2	2	2	16	2	2	2	2	2	2	2	2	2	2	2	2	2	2	2	2	32
1841	Eastern China	535	Mobile Submission	Yangzhou Polytechnic Institute	1	19	2	1	2	3	3	17	4	4	4	4	4	4	4	4	32	1	3	1	3	1	3	1	3	3	1	3	3	3	3	1	3	36
1842	Eastern China	375	WeChat	Yangzhou University	1	19	1	4	3	3	24	17	5	5	5	5	5	5	5	5	40	1	4	1	4	1	4	1	4	4	1	4	4	4	4	3	4	48
1843	Eastern China	389	WeChat	Yangzhou University	2	18	1	2	2	1	2	29	4	4	3	3	3	3	3	3	26	3	2	2	3	3	2	2	3	3	2	3	3	3	2	2	3	41
1844	Eastern China	397	WeChat	Yangzhou University	2	21	1	4	4	4	48	14	5	5	5	5	5	5	5	5	40	1	4	1	4	1	4	1	4	4	1	4	4	4	4	2	4	47
1845	Eastern China	419	WeChat	Yangzhou University	2	19	1	3	4	4	36	14	5	5	5	5	5	5	5	5	40	1	4	1	4	1	4	1	4	4	1	4	4	4	4	1	4	46
1846	Eastern China	464	WeChat	Yangzhou University	2	19	1	2	2	3	6	14	5	5	5	5	5	5	5	5	40	1	4	1	4	1	4	1	4	4	1	4	4	4	4	2	4	47
1847	Eastern China	481	WeChat	Yangzhou University	1	19	1	4	3	3	24	16	4	4	4	4	4	4	4	4	32	4	2	2	4	2	2	2	2	3	3	3	3	3	3	2	4	44
1848	Eastern China	481	WeChat	Yangzhou University	2	18	1	2	5	4	32	26	3	3	3	3	3	3	3	3	24	1	1	1	1	2	1	1	1	3	3	3	3	3	3	3	3	33
1849	Eastern China	496	WeChat	Yangzhou University	1	18	1	3	3	3	18	21	1	1	2	2	2	3	3	3	17	1	3	3	3	1	1	2	3	3	1	3	3	2	3	2	4	38
1850	Eastern China	493	WeChat	Yangzhou University	1	19	1	4	2	2	8	19	3	4	4	4	4	4	4	3	30	1	4	2	4	1	2	2	3	4	1	3	3	3	4	2	4	43
1852	Eastern China	536	WeChat	Yangzhou University	2	18	1	2	3	3	12	16	4	4	4	4	5	4	4	5	34	1	3	1	3	2	2	2	3	4	1	3	2	4	2	1	4	38
1853	Eastern China	545	WeChat	Yangzhou University	1	18	1	2	2	2	4	19	4	4	4	4	4	4	4	4	32	1	3	3	3	2	3	2	3	3	2	3	3	3	3	3	3	43
1854	Eastern China	560	WeChat	Yangzhou University	2	18	1	2	3	4	16	20	4	4	4	4	4	4	4	4	32	2	3	2	3	2	2	1	2	3	2	2	2	2	4	2	4	38
1858	Eastern China	615	WeChat	Yangzhou University	2	18	1	2	3	3	12	15	4	4	4	4	4	4	4	4	32	2	3	2	3	2	3	2	3	3	2	3	3	3	3	2	4	43
1859	Eastern China	626	WeChat	Yangzhou University	2	18	1	1	3	3	6	17	4	4	4	4	4	4	4	4	32	3	2	3	2	3	2	2	3	3	2	2	2	3	2	3	4	41
1860	Eastern China	632	WeChat	Yangzhou University	2	18	1	3	4	3	27	20	5	5	5	5	5	5	5	5	40	1	4	1	4	2	3	1	4	4	1	4	4	4	4	1	4	46
1862	Eastern China	646	WeChat	Yangzhou University	2	18	1	1	2	5	5	18	4	4	4	4	4	4	4	4	32	2	2	1	3	2	3	3	3	2	1	3	4	3	2	2	4	40
1863	Eastern China	633	WeChat	Yangzhou University	1	18	1	5	4	3	45	16	4	4	4	4	4	4	4	4	32	1	1	1	1	1	1	1	1	4	1	4	4	4	4	1	4	34
1864	Eastern China	661	WeChat	Yangzhou University	2	21	1	3	2	3	9	14	4	4	4	4	4	4	4	4	32	2	2	2	4	2	4	2	4	4	1	1	4	4	4	1	4	45
1865	Eastern China	664	WeChat	Yangzhou University	2	19	1	2	3	3	12	19	5	4	4	4	4	4	4	4	33	2	3	2	2	3	2	1	2	3	2	2	3	2	3	2	4	38
1866	Eastern China	696	WeChat	Yangzhou University	1	18	1	4	4	4	48	17	5	5	5	5	5	5	5	5	40	1	4	1	4	1	3	1	4	4	1	4	4	4	4	2	4	46
1867	Eastern China	683	WeChat	Yangzhou University	1	18	1	1	2	3	3	17	5	5	5	5	5	5	5	5	40	4	1	4	4	4	1	4	1	1	4	1	1	1	1	3	1	36
1868	Eastern China	701	WeChat	Yangzhou University	2	18	1	4	3	3	24	15	4	4	4	4	4	3	3	3	29	2	3	2	3	2	3	2	3	3	2	3	3	3	3	2	3	42
1869	Eastern China	301	WeChat	Yangzhou University	2	20	1	3	3	3	18	15	4	4	4	4	4	4	4	4	32	2	3	2	3	2	2	2	2	2	2	2	2	2	2	2	3	35
1870	Eastern China	317	WeChat	Yangzhou University	1	18	1	1	2	1	1	15	5	5	5	5	5	5	5	5	40	1	1	1	1	1	1	1	1	3	1	3	3	3	3	2	3	29
1871	Eastern China	726	WeChat	Yangzhou University	2	19	1	4	3	4	32	14	5	5	5	5	5	5	5	2	37	1	4	1	4	1	4	1	4	4	1	4	4	4	4	1	4	46
1872	Eastern China	711	WeChat	Yangzhou University	1	19	1	2	3	3	12	17	4	4	4	4	4	4	4	4	32	1	4	1	4	1	3	1	2	4	1	4	4	4	4	2	4	44
1873	Eastern China	325	WeChat	Yangzhou University	1	20	1	4	5	2	32	14	3	3	3	3	3	3	3	3	24	1	1	1	3	2	4	2	4	4	1	4	4	4	4	1	4	44
1874	Eastern China	700	WeChat	Yangzhou University	2	19	1	2	3	2	8	23	4	4	4	4	4	3	4	4	31	1	3	1	3	1	3	1	3	3	1	3	3	3	3	1	3	36
1875	Eastern China	729	WeChat	Yangzhou University	2	18	1	2	3	2	8	23	4	4	4	4	4	3	4	4	31	2	3	1	3	1	3	1	3	3	1	3	3	3	3	1	3	37
1876	Eastern China	755	WeChat	Yangzhou University	2	19	1	2	3	3	12	18	4	4	4	4	4	3	3	4	30	2	4	2	4	2	4	2	3	4	2	3	3	3	3	2	4	47
1877	Eastern China	357	WeChat	Yangzhou University	2	19	1	1	1	1	0	25	3	3	3	3	3	3	3	3	24	2	2	2	2	2	2	2	2	2	2	2	2	2	2	2	2	32
1878	Eastern China	750	WeChat	Yangzhou University	2	18	1	2	3	3	12	17	3	4	3	3	3	3	3	3	25	2	3	2	3	2	3	3	3	3	2	3	3	3	3	2	3	43
1879	Eastern China	362	WeChat	Yangzhou University	1	18	1	2	2	3	6	34	4	4	4	4	4	4	4	4	32	2	3	3	2	3	2	2	3	3	2	3	3	3	1	3	3	41
1880	Eastern China	749	WeChat	Yangzhou University	1	18	1	3	3	3	18	20	5	5	5	5	5	5	5	5	40	3	2	3	1	3	2	1	2	3	2	1	4	3	2	4	4	40
1882	Eastern China	788	WeChat	Yangzhou University	2	18	1	4	3	3	24	15	3	4	3	3	3	3	3	3	25	2	3	2	3	2	4	2	3	3	2	2	2	3	3	2	4	42
1883	Eastern China	785	WeChat	Yangzhou University	2	19	1	1	4	3	9	17	5	5	5	4	1	1	1	5	27	1	4	1	4	1	4	1	4	4	1	4	4	4	4	1	4	46
1884	Eastern China	786	WeChat	Yangzhou University	2	18	1	4	3	4	32	14	5	5	5	5	5	5	5	2	37	1	4	1	4	1	4	1	4	4	1	4	4	4	4	1	4	46
1885	Eastern China	267	WeChat	Yangzhou University	1	18	1	1	1	2	0	17	3	3	3	3	3	3	3	3	24	2	2	2	2	2	2	2	2	2	2	2	2	2	2	2	2	32
1886	Eastern China	730	WeChat	Yangzhou University	2	19	1	1	4	3	9	25	4	4	4	4	4	4	4	4	32	2	2	2	3	2	2	2	2	2	2	3	3	2	2	3	1	35
1887	Eastern China	809	WeChat	Yangzhou University	2	18	1	4	4	3	36	17	4	4	4	4	4	4	4	4	32	1	4	2	4	1	4	1	4	4	1	4	4	4	4	2	4	48
1888	Eastern China	829	WeChat	Yangzhou University	2	18	1	3	4	4	36	19	4	5	4	4	4	4	4	4	33	1	3	1	3	1	4	1	4	4	1	3	4	4	4	2	4	44
1889	Eastern China	437	WeChat	Yangzhou University	1	18	1	4	5	4	64	14	5	5	5	5	5	5	5	5	40	4	1	4	1	4	1	4	1	1	4	1	1	1	1	4	1	34
1890	Eastern China	839	WeChat	Yangzhou University	2	18	1	1	3	4	8	19	4	4	4	4	4	4	4	4	32	2	2	2	2	3	2	2	2	2	2	2	2	2	2	2	3	34
1891	Eastern China	441	WeChat	Yangzhou University	2	18	1	1	2	1	1	21	5	5	5	5	5	5	5	5	40	2	3	2	3	2	2	3	3	3	2	3	3	3	3	3	3	43
1892	Eastern China	829	WeChat	Yangzhou University	2	18	1	4	4	4	48	19	5	5	5	5	5	5	5	5	40	1	4	2	4	1	4	1	4	4	1	4	4	4	4	2	4	48
1893	Eastern China	853	WeChat	Yangzhou University	2	19	1	2	3	3	12	14	4	4	4	4	4	4	4	4	32	1	3	1	3	1	3	1	3	3	1	4	4	4	4	2	4	42
1894	Eastern China	448	WeChat	Yangzhou University	1	18	1	1	1	1	0	34	4	4	4	4	4	4	4	4	32	4	3	3	3	2	2	3	3	3	2	3	2	3	2	2	3	43
1895	Eastern China	844	WeChat	Yangzhou University	2	19	1	1	4	3	9	17	5	5	5	5	5	5	5	5	40	2	3	1	4	1	4	2	4	4	1	4	4	4	4	1	4	47
1896	Eastern China	470	WeChat	Yangzhou University	1	18	1	3	5	4	48	15	4	4	4	4	4	4	4	4	32	2	2	2	2	2	2	2	2	3	1	3	4	4	4	2	4	41
1897	Eastern China	479	WeChat	Yangzhou University	2	18	1	1	3	2	4	24	4	4	4	4	4	4	4	4	32	2	2	2	2	3	2	3	2	2	3	2	3	3	3	3	4	41
1898	Eastern China	481	WeChat	Yangzhou University	1	18	1	4	5	2	32	28	4	4	4	4	4	4	4	4	32	1	1	1	1	2	1	2	3	3	2	2	2	3	3	2	2	31
1899	Eastern China	430	WeChat	Yangzhou University	2	18	1	1	1	1	0	19	3	3	3	3	3	3	3	3	24	1	2	2	3	2	2	2	3	3	1	4	4	4	4	2	4	43
1900	Eastern China	471	WeChat	Yangzhou University	2	18	1	1	1	1	0	38	4	4	4	4	4	4	4	4	32	2	2	2	2	2	2	2	2	2	2	2	2	2	2	2	2	32
1901	Eastern China	529	WeChat	Yangzhou University	1	18	1	3	2	3	9	21	3	4	4	4	3	2	2	2	24	2	3	2	4	1	2	2	3	3	2	3	4	4	4	2	4	45
1902	Eastern China	533	WeChat	Yangzhou University	2	19	1	1	1	2	0	18	2	4	4	4	4	4	4	4	30	2	3	2	3	1	3	1	3	4	2	2	4	4	4	2	4	44
1903	Eastern China	522	WeChat	Yangzhou University	1	18	1	3	2	4	12	21	3	3	3	3	3	3	3	3	24	2	2	2	2	2	2	2	2	2	2	2	2	2	2	2	2	32
1904	Eastern China	528	WeChat	Yangzhou University	2	18	1	2	2	3	6	23	4	4	4	4	4	4	4	4	32	1	2	2	3	2	1	2	3	4	2	3	3	3	3	3	4	41
1905	Eastern China	913	WeChat	Yangzhou University	2	18	1	4	3	3	24	16	2	4	4	2	2	2	2	2	20	2	3	2	4	1	4	1	3	4	1	3	4	4	4	2	4	46
1906	Eastern China	544	WeChat	Yangzhou University	1	18	1	2	1	2	0	28	4	4	4	4	4	4	4	4	32	2	3	2	4	2	4	2	4	4	2	4	4	4	4	2	4	51
1907	Eastern China	548	WeChat	Yangzhou University	2	18	1	2	2	3	6	14	1	5	3	3	3	3	3	3	24	3	4	1	4	3	3	3	3	3	3	3	3	3	3	2	3	47
1908	Eastern China	584	WeChat	Yangzhou University	2	18	1	4	2	3	12	16	4	4	4	4	4	4	4	4	32	1	3	1	3	1	2	1	1	3	1	2	2	3	3	2	3	32
1909	Eastern China	578	WeChat	Yangzhou University	1	18	1	4	5	4	64	14	4	4	4	4	4	4	4	4	32	1	4	1	4	1	4	1	4	4	1	4	4	4	4	2	4	47
1911	Eastern China	586	WeChat	Yangzhou University	2	18	1	2	2	2	4	21	3	4	3	3	4	4	4	4	29	3	2	2	3	3	3	2	3	3	3	2	3	3	3	2	3	43
1912	Eastern China	587	WeChat	Yangzhou University	2	18	1	1	2	3	3	26	5	5	5	5	5	5	5	5	40	3	3	2	3	2	2	2	2	2	2	2	2	2	2	2	2	35
1913	Eastern China	605	WeChat	Yangzhou University	2	19	1	1	2	1	1	22	3	4	2	2	4	4	4	4	27	2	2	2	2	3	2	2	3	2	2	2	3	3	3	4	3	40
1914	Eastern China	616	WeChat	Yangzhou University	2	19	1	2	2	3	6	16	4	4	4	4	4	4	4	4	32	2	3	2	3	2	3	2	3	3	2	3	3	3	3	3	4	44
1915	Eastern China	657	WeChat	Yangzhou University	2	18	1	4	4	4	48	18	5	5	5	5	5	5	5	5	40	1	4	3	4	2	2	1	4	4	2	4	4	4	4	2	4	49
1916	Eastern China	669	WeChat	Yangzhou University	2	18	1	1	2	3	3	29	4	4	4	4	4	3	4	4	31	2	2	2	2	1	2	1	2	3	2	2	3	3	3	2	4	36
1917	Eastern China	1065	WeChat	Yangzhou University	2	19	1	2	3	3	12	17	5	5	5	5	5	5	5	5	40	1	4	1	4	1	4	1	4	4	1	4	4	4	4	2	4	47
1918	Eastern China	685	WeChat	Yangzhou University	1	19	1	3	4	3	27	23	3	3	3	3	3	3	3	3	24	2	3	2	3	2	3	2	3	3	2	3	3	3	3	2	2	41
1919	Eastern China	321	WeChat	Yangzhou University	1	19	1	2	2	3	6	15	5	5	5	5	5	5	5	5	40	1	1	1	1	1	1	1	1	1	1	1	1	4	4	1	4	25
1920	Eastern China	704	WeChat	Yangzhou University	2	18	1	3	5	3	36	19	5	5	5	5	5	5	5	5	40	2	3	3	2	2	4	1	4	3	2	4	4	2	1	2	4	43
1921	Eastern China	580	WeChat	Yangzhou University	1	18	1	2	3	1	4	19	2	2	2	2	2	1	2	2	15	2	4	2	4	2	3	2	4	4	2	4	3	4	4	2	4	50
1922	Eastern China	687	WeChat	Yangzhou University	2	20	1	1	1	1	0	32	4	4	4	4	4	3	3	3	29	2	2	2	3	3	2	2	2	3	2	2	3	2	2	3	4	39
1923	Eastern China	714	WeChat	Yangzhou University	1	21	1	2	3	2	8	19	4	4	3	3	3	3	3	3	26	2	2	2	2	2	2	2	2	2	2	2	2	2	2	2	2	32
1924	Eastern China	703	WeChat	Yangzhou University	2	20	1	1	2	2	2	25	1	1	1	1	1	1	1	1	8	2	1	1	2	1	1	2	4	1	4	1	3	3	4	1	4	35
1925	Eastern China	753	WeChat	Yangzhou University	1	19	1	1	1	3	0	20	2	2	2	2	2	2	2	2	16	2	2	2	2	2	2	2	2	2	2	2	2	2	2	2	2	32
1926	Eastern China	801	WeChat	Yangzhou University	2	19	1	4	3	2	16	23	5	5	5	5	5	3	4	3	35	1	4	1	4	1	3	2	4	4	1	4	4	4	4	2	4	47
1927	Eastern China	826	WeChat	Yangzhou University	1	18	1	4	5	3	48	20	4	4	4	4	4	4	4	4	32	2	3	2	3	1	3	1	3	3	1	3	3	3	3	2	4	40
1928	Eastern China	835	WeChat	Yangzhou University	2	19	1	1	3	5	10	15	4	4	4	4	4	4	3	3	30	2	2	2	2	2	3	2	3	3	2	3	3	3	3	2	3	40
1929	Eastern China	1235	WeChat	Yangzhou University	2	18	1	3	4	3	27	16	4	4	4	4	4	3	4	3	30	2	3	2	3	2	3	2	3	3	2	3	3	3	3	3	3	43
1931	Eastern China	826	WeChat	Yangzhou University	2	18	1	1	3	3	6	28	4	4	4	4	4	4	4	4	32	2	3	2	3	2	3	2	3	3	2	3	3	3	3	2	3	42
1932	Eastern China	845	WeChat	Yangzhou University	1	18	1	5	5	3	60	19	3	3	3	3	3	3	3	3	24	1	4	1	3	1	3	1	3	4	1	4	4	4	4	2	4	44
1933	Eastern China	1306	WeChat	Yangzhou University	2	19	1	3	4	3	27	20	5	5	5	5	5	5	5	3	38	1	4	2	4	1	2	3	1	4	1	4	4	4	4	4	4	47
1934	Eastern China	878	WeChat	Yangzhou University	2	20	1	1	2	2	2	19	4	4	2	2	3	3	3	3	24	3	2	2	3	3	2	3	2	2	1	1	1	4	4	2	4	39
1935	Eastern China	836	WeChat	Yangzhou University	1	20	1	4	3	4	32	23	3	3	3	3	3	3	3	3	24	2	2	2	3	2	2	2	2	2	2	2	2	2	2	2	2	33
1936	Eastern China	473	WeChat	Yangzhou University	2	19	1	1	1	2	0	21	2	2	2	2	2	2	2	2	16	2	3	2	3	2	3	2	3	3	2	3	3	3	3	2	3	42
1937	Eastern China	977	WeChat	Yangzhou University	2	18	1	1	3	5	10	28	5	5	4	4	5	5	5	5	38	2	2	2	2	2	2	2	2	2	2	2	2	2	2	2	2	32
1938	Eastern China	1252	WeChat	Yangzhou University	1	18	1	4	4	3	36	25	1	4	2	4	4	4	4	3	26	1	3	1	3	2	1	2	3	3	3	2	3	2	2	3	4	38
1939	Eastern China	171	WeChat	Yangzhou University	2	18	1	3	1	2	0	44	3	4	3	2	4	4	4	3	27	3	3	2	3	3	2	3	3	3	2	3	3	3	2	3	2	43
1940	Eastern China	246	WeChat	Yangzhou University	2	18	1	1	3	4	8	18	4	4	4	4	4	4	4	4	32	3	3	3	3	3	3	3	3	3	3	3	3	3	3	3	3	48
1941	Eastern China	604	WeChat	Yangzhou University	2	18	1	1	2	2	2	14	4	4	4	4	4	4	4	4	32	1	4	1	4	1	4	1	4	4	1	1	1	4	4	2	4	41
1942	Eastern China	349	WeChat	Yangzhou University	2	19	1	1	2	2	2	29	3	3	3	3	3	3	3	3	24	3	3	3	3	2	2	2	2	2	2	3	2	2	2	2	2	37
1943	Eastern China	201	WeChat	Yangzhou University	2	18	1	1	3	2	4	28	3	3	3	3	3	3	3	3	24	2	2	2	3	2	2	2	2	2	2	2	2	2	2	2	2	33
1944	Eastern China	360	WeChat	Yangzhou University	2	18	1	1	3	3	6	15	5	5	5	5	5	5	5	5	40	2	4	3	4	2	4	2	4	4	1	3	4	4	4	4	4	53
1945	Eastern China	368	WeChat	Yangzhou University	2	18	1	3	2	3	9	19	4	4	4	4	4	4	4	4	32	1	4	1	4	1	4	1	4	4	1	4	4	4	4	1	4	46
1946	Eastern China	308	WeChat	Yangzhou University	2	18	1	3	4	3	27	15	5	5	5	5	5	5	5	5	40	4	1	4	1	4	1	4	1	1	4	1	1	1	1	4	1	34
1947	Eastern China	347	WeChat	Yangzhou University	2	18	1	1	1	1	0	30	3	3	3	3	3	3	3	3	24	2	2	2	2	2	2	2	2	2	2	2	2	2	2	2	2	32
1948	Eastern China	390	WeChat	Yangzhou University	1	18	1	2	3	4	16	15	5	5	5	5	3	3	4	4	34	2	4	2	4	2	3	2	3	4	1	4	3	3	2	3	4	46
1949	Eastern China	374	WeChat	Yangzhou University	2	19	1	1	1	1	0	25	3	3	3	3	3	3	3	3	24	2	2	2	2	2	2	2	2	2	2	2	2	2	2	2	2	32
1950	Eastern China	408	WeChat	Yangzhou University	1	18	1	1	2	1	1	18	3	3	3	3	3	3	3	3	24	1	3	2	4	2	1	2	4	3	2	3	2	4	4	2	4	43
1951	Eastern China	322	WeChat	Yangzhou University	2	18	1	2	3	3	12	15	5	5	5	5	5	5	5	5	40	1	1	1	4	2	4	1	4	4	1	4	4	4	4	2	4	45
1952	Eastern China	389	WeChat	Yangzhou University	2	19	1	1	1	1	0	20	4	4	4	4	4	4	4	4	32	2	2	2	2	2	3	2	4	4	2	4	4	4	4	2	4	47
1953	Eastern China	393	WeChat	Yangzhou University	2	19	1	2	2	3	6	15	5	5	5	5	5	5	5	5	40	1	4	1	4	1	4	1	4	4	1	4	4	4	4	2	4	47
1954	Eastern China	445	WeChat	Yangzhou University	2	18	1	1	2	4	4	16	5	5	5	5	5	5	5	5	40	1	4	1	4	1	4	1	4	4	1	4	4	4	4	2	4	47
1956	Eastern China	454	WeChat	Yangzhou University	1	18	1	4	5	3	48	23	4	4	4	4	4	4	4	4	32	3	2	2	2	3	2	2	3	2	3	2	3	3	2	3	2	39
1957	Eastern China	459	WeChat	Yangzhou University	2	18	1	1	1	1	0	18	5	5	5	5	5	5	5	5	40	2	3	2	3	2	3	2	3	3	2	3	3	3	3	2	4	43
1958	Eastern China	479	WeChat	Yangzhou University	2	19	1	1	2	4	4	19	3	3	3	3	3	3	3	3	24	1	3	1	3	1	4	1	3	4	1	4	4	4	4	2	4	44
1960	Eastern China	493	WeChat	Yangzhou University	2	18	1	2	3	3	12	21	4	4	4	4	4	4	4	4	32	1	4	1	4	2	2	2	4	4	1	4	4	4	2	1	4	44
1962	Eastern China	486	WeChat	Yangzhou University	2	19	1	1	1	1	0	23	4	4	4	4	4	4	4	4	32	1	4	2	4	2	2	2	4	4	1	4	4	4	4	2	4	48
1963	Eastern China	481	WeChat	Yangzhou University	2	18	1	2	2	5	10	18	1	3	1	1	1	1	1	1	10	2	2	1	2	3	4	1	4	3	2	1	4	4	3	2	4	42
1964	Eastern China	534	WeChat	Yangzhou University	2	18	1	1	2	3	3	20	5	5	5	5	5	5	5	5	40	1	3	1	4	1	4	1	4	4	2	3	4	4	2	2	4	44
1966	Eastern China	547	WeChat	Yangzhou University	2	19	1	2	3	2	8	18	4	4	4	4	4	4	4	4	32	1	3	2	2	1	4	2	4	4	1	4	4	4	4	2	4	46
1967	Eastern China	546	WeChat	Yangzhou University	1	18	1	3	4	3	27	16	3	3	3	3	3	3	3	3	24	1	4	1	4	1	4	1	4	4	1	4	4	4	4	1	4	46
1968	Eastern China	584	WeChat	Yangzhou University	1	18	1	2	1	5	0	19	3	3	3	3	3	3	3	3	24	4	1	4	1	4	1	4	1	1	2	1	1	2	2	4	2	35
1970	Eastern China	654	WeChat	Yangzhou University	2	18	1	1	2	4	4	17	2	2	1	1	2	2	2	2	14	1	4	2	4	1	4	1	4	4	1	4	4	4	4	1	4	47
1971	Eastern China	666	WeChat	Yangzhou University	1	18	1	3	2	5	15	26	3	2	2	2	2	2	2	2	17	2	3	2	3	3	2	2	3	3	3	3	3	3	3	3	3	44
1972	Eastern China	685	WeChat	Yangzhou University	2	18	1	2	3	3	12	22	4	4	4	4	4	4	4	4	32	2	2	2	2	2	3	2	3	2	2	4	3	3	3	2	3	40
1973	Eastern China	685	WeChat	Yangzhou University	1	19	1	1	2	2	2	16	4	5	5	4	4	4	4	4	34	2	2	3	3	3	3	3	3	2	3	2	2	2	3	3	4	43
1974	Eastern China	691	WeChat	Yangzhou University	2	19	1	2	4	4	24	20	4	4	4	4	4	4	4	4	32	2	3	2	4	2	3	2	4	3	2	2	3	2	3	2	4	43
1975	Eastern China	755	WeChat	Yangzhou University	2	19	1	1	1	3	0	23	4	4	4	4	4	4	4	4	32	2	3	3	3	2	3	1	3	3	1	4	4	3	3	2	4	44
1976	Eastern China	650	WeChat	Yangzhou University	2	18	1	1	2	3	3	28	2	2	2	2	2	2	2	2	16	2	3	2	3	2	3	2	3	3	2	3	3	3	3	2	3	42
1977	Eastern China	830	WeChat	Yangzhou University	1	20	1	2	2	2	4	18	3	3	3	3	3	3	3	3	24	3	3	2	2	3	3	2	3	3	3	3	3	3	2	3	3	44
1978	Eastern China	239	WeChat	Yangzhou University	2	19	1	1	3	2	4	29	2	2	2	2	2	2	2	2	16	4	1	4	1	4	1	4	1	1	4	1	1	1	4	1	4	37
1979	Eastern China	391	WeChat	Yangzhou University	1	18	1	2	2	2	4	14	5	5	5	5	5	5	5	5	40	2	2	2	2	1	4	1	3	3	1	4	4	4	4	2	4	43
1980	Eastern China	302	WeChat	Yangzhou University	1	20	1	1	2	3	3	21	3	3	3	3	3	3	3	3	24	1	4	2	4	2	3	2	3	3	1	1	1	3	3	2	3	38
1981	Eastern China	1021	WeChat	Yangzhou University	2	20	1	1	2	5	5	20	5	5	3	3	4	4	4	4	32	1	1	1	4	1	3	1	4	4	1	4	4	4	4	1	4	42
1982	Eastern China	333	WeChat	Yangzhou University	1	18	1	4	2	3	12	17	5	5	5	5	5	5	5	5	40	4	4	4	4	4	4	4	4	4	4	4	4	4	4	4	4	64
1983	Eastern China	332	WeChat	Yangzhou University	1	18	1	4	5	5	80	14	5	5	5	5	5	5	5	5	40	2	2	2	2	2	2	1	3	4	1	4	4	4	4	2	4	43
1984	Eastern China	399	WeChat	Yangzhou University	2	18	1	1	3	3	6	23	3	3	3	3	3	3	3	3	24	3	2	3	2	3	1	2	1	2	3	3	2	2	3	4	4	40
1986	Eastern China	424	WeChat	Yangzhou University	2	18	1	3	3	2	12	20	3	3	3	3	3	3	3	3	24	1	4	1	4	1	4	1	4	3	1	3	3	3	3	2	3	41
1987	Eastern China	381	WeChat	Yangzhou University	2	18	1	2	2	3	6	21	4	4	4	4	4	4	4	4	32	3	3	3	3	3	3	3	3	3	3	3	3	3	3	3	3	48
1989	Eastern China	428	WeChat	Yangzhou University	2	18	1	1	4	3	9	19	5	5	5	5	5	4	4	4	37	2	4	2	3	3	4	1	3	4	3	3	4	4	4	2	4	50
1990	Eastern China	524	WeChat	Yangzhou University	2	18	1	2	4	3	18	15	5	5	5	5	5	5	5	5	40	1	4	1	4	1	2	1	4	4	1	4	4	4	4	2	4	45
1991	Eastern China	441	WeChat	Yangzhou University	2	19	1	2	3	3	12	14	5	5	5	5	5	5	5	5	40	1	4	1	4	1	4	1	4	4	1	4	4	4	4	1	4	46
1992	Eastern China	444	WeChat	Yangzhou University	2	19	1	1	3	1	2	14	5	5	5	5	5	5	5	5	40	1	4	1	4	1	4	1	4	4	1	4	4	4	4	2	4	47
1993	Eastern China	453	WeChat	Yangzhou University	2	18	1	2	4	2	12	14	5	5	5	5	5	5	5	5	40	2	3	2	2	2	3	2	3	3	2	3	2	3	3	2	3	40
1994	Eastern China	465	WeChat	Yangzhou University	2	19	1	1	3	2	4	15	4	4	4	4	4	4	4	4	32	1	4	1	4	1	4	1	4	4	1	4	4	4	4	1	4	46
1995	Eastern China	469	WeChat	Yangzhou University	2	19	1	2	2	3	6	34	5	5	5	5	5	5	5	5	40	2	1	3	1	2	1	2	1	1	2	2	2	2	2	2	2	28
1996	Eastern China	484	WeChat	Yangzhou University	2	19	1	1	2	2	2	24	2	2	2	2	2	2	2	2	16	2	2	2	2	2	2	2	2	2	2	2	2	2	2	2	2	32
1997	Eastern China	470	WeChat	Yangzhou University	2	18	1	2	3	2	8	16	4	3	4	4	4	4	4	4	31	2	2	2	3	1	4	1	3	3	2	3	4	4	4	2	4	44
1998	Eastern China	491	WeChat	Yangzhou University	1	19	1	3	2	3	9	17	5	5	5	5	5	5	5	5	40	2	3	3	2	2	3	1	3	3	1	3	3	3	3	1	4	40
1999	Eastern China	500	WeChat	Yangzhou University	2	19	1	2	2	4	8	23	3	3	3	3	3	3	3	3	24	1	3	1	4	2	3	2	4	4	2	2	4	4	4	2	4	46
2000	Eastern China	506	WeChat	Yangzhou University	2	18	1	4	3	3	24	16	4	4	4	4	4	4	4	4	32	2	3	2	3	2	3	2	3	4	2	4	4	4	4	3	4	49
2001	Eastern China	558	WeChat	Yangzhou University	2	20	1	3	2	3	9	31	5	4	4	4	5	4	4	5	35	2	3	2	3	2	2	3	3	3	3	3	3	3	3	2	4	44
2002	Eastern China	245	WeChat	Yangzhou University	1	20	2	2	2	2	4	15	5	5	5	5	5	5	5	5	40	4	4	4	4	4	4	4	4	4	4	4	4	4	4	4	4	64
2003	Eastern China	631	WeChat	Yangzhou University	2	18	1	2	2	3	6	18	4	4	4	4	4	4	4	4	32	1	4	2	4	2	4	2	3	3	2	3	3	3	3	2	3	44
2004	Eastern China	250	WeChat	Yangzhou University	1	18	1	2	2	2	4	14	5	5	5	5	3	3	3	3	32	2	2	2	2	2	2	2	2	4	2	4	4	4	4	2	4	44
2005	Eastern China	631	WeChat	Yangzhou University	2	20	1	1	3	2	4	18	5	5	3	3	4	5	4	4	33	2	3	3	2	2	3	3	2	3	2	3	3	3	3	3	4	44
2006	Eastern China	634	WeChat	Yangzhou University	2	19	1	2	1	1	0	15	3	3	3	3	2	2	2	2	20	4	2	2	3	2	3	2	2	3	2	2	3	3	3	2	3	41
2007	Eastern China	607	WeChat	Yangzhou University	2	19	1	2	2	2	4	20	4	4	4	4	4	3	4	3	30	3	2	2	2	2	2	2	3	3	2	3	3	2	2	2	3	38
2008	Eastern China	662	WeChat	Yangzhou University	2	20	1	2	3	5	20	18	5	5	5	5	5	5	5	5	40	1	2	1	3	2	2	1	3	3	1	3	3	3	3	3	4	38
2009	Eastern China	665	WeChat	Yangzhou University	2	18	1	1	2	2	2	17	2	3	1	1	1	1	2	1	12	1	3	2	3	2	3	2	3	3	3	3	3	3	3	3	3	43
2010	Eastern China	665	WeChat	Yangzhou University	2	18	1	2	2	3	6	14	5	4	4	4	4	4	5	5	35	1	4	1	4	1	3	1	4	4	1	4	4	4	3	2	4	45
2011	Eastern China	675	WeChat	Yangzhou University	2	18	1	1	1	2	0	20	5	5	5	5	5	5	5	5	40	1	3	1	4	1	4	1	2	4	1	3	4	2	4	2	4	41
2012	Eastern China	426	WeChat	Yangzhou University	1	19	2	3	4	2	18	22	4	4	4	4	4	4	4	4	32	2	3	2	3	2	3	1	3	3	2	3	3	3	3	2	4	42
2013	Eastern China	742	WeChat	Yangzhou University	2	19	1	4	3	3	24	22	2	2	2	2	2	2	2	2	16	2	2	3	2	3	3	2	3	3	3	3	3	3	3	3	3	44
2014	Eastern China	791	WeChat	Yangzhou University	2	19	1	2	1	2	0	21	4	4	4	4	4	4	4	4	32	2	2	3	2	1	2	2	2	2	2	2	2	2	2	2	2	32
2015	Eastern China	498	WeChat	Yangzhou University	1	19	2	4	3	4	32	25	2	2	2	2	2	2	2	2	16	2	2	2	2	2	2	2	2	3	2	3	4	3	3	2	4	40
2016	Eastern China	822	WeChat	Yangzhou University	2	19	1	4	3	3	24	19	3	3	3	3	3	3	3	3	24	2	2	2	2	2	2	2	2	2	2	2	2	2	2	2	2	32
2017	Eastern China	908	WeChat	Yangzhou University	2	18	1	3	2	4	12	20	4	4	4	4	4	4	4	4	32	2	3	3	3	2	4	2	4	3	1	3	4	4	4	2	4	48
2019	Eastern China	626	WeChat	Yangzhou University	1	19	2	2	3	3	12	18	4	4	4	4	4	4	4	4	32	3	2	2	2	3	2	3	2	3	3	3	3	3	3	3	3	43
2020	Eastern China	978	WeChat	Yangzhou University	2	18	1	1	3	4	8	20	4	3	4	4	4	4	4	4	31	2	3	2	2	2	2	2	2	3	2	2	4	2	3	4	4	41
2021	Eastern China	686	WeChat	Yangzhou University	2	19	2	1	2	5	5	26	4	4	4	4	4	4	4	4	32	2	2	2	2	3	2	3	3	3	2	3	4	4	4	2	4	45
2022	Eastern China	1064	WeChat	Yangzhou University	2	18	1	1	1	2	0	15	3	3	3	3	3	3	3	3	24	2	3	2	4	2	2	1	4	4	2	4	3	4	4	2	4	47
2023	Eastern China	940	WeChat	Yangzhou University	2	19	1	2	3	3	12	17	3	3	3	3	2	2	2	3	21	2	2	2	3	2	2	3	3	2	2	3	4	2	2	1	4	39
2024	Eastern China	481	WeChat	Yangzhou University	2	19	2	2	2	2	4	26	3	3	3	3	3	3	5	3	26	3	3	3	3	3	3	3	3	3	3	3	3	3	3	3	3	48
2025	Eastern China	611	WeChat	Yangzhou University	1	19	1	3	3	3	18	19	3	3	3	3	3	3	3	3	24	2	2	2	3	2	2	2	3	3	2	2	3	3	2	2	3	38
2026	Eastern China	314	WeChat	Yangzhou University	1	20	1	1	3	3	6	34	4	4	4	4	4	4	4	4	32	3	3	3	3	3	3	3	3	3	3	3	3	3	3	3	3	48
2027	Eastern China	292	WeChat	Yangzhou University	1	20	2	1	2	3	3	28	5	5	5	5	5	5	5	5	40	2	2	2	2	2	2	2	2	2	2	2	2	2	2	2	2	32
2028	Eastern China	379	WeChat	Yangzhou University	1	19	2	2	3	3	12	18	4	4	4	4	4	4	4	4	32	2	1	1	1	1	2	1	2	3	4	3	3	3	4	4	3	38
2029	Eastern China	478	WeChat	Yangzhou University	2	20	1	1	2	2	2	16	4	4	5	4	4	4	4	4	33	1	4	1	4	1	3	1	4	4	1	4	4	4	4	2	4	46
2030	Eastern China	447	WeChat	Yangzhou University	1	20	2	2	2	2	4	17	4	4	4	4	4	4	4	4	32	2	3	1	4	1	2	1	3	3	1	4	4	4	4	2	4	43
2031	Eastern China	603	WeChat	Yangzhou University	1	19	2	2	4	3	18	20	4	4	4	5	4	4	5	3	33	2	2	3	2	2	3	2	3	2	1	3	4	4	2	3	4	42
2032	Eastern China	377	WeChat	Yangzhou University	1	20	2	2	2	4	8	21	3	3	3	3	3	3	3	3	24	3	2	3	2	3	3	3	3	2	3	3	2	2	2	3	3	42
2033	Eastern China	1030	WeChat	Yangzhou University	2	18	1	1	3	3	6	14	4	3	3	3	3	4	4	4	28	2	3	2	3	1	3	2	3	3	2	3	3	3	3	2	4	42
2034	Eastern China	1819	WeChat	Yangzhou University	2	18	1	2	3	2	8	17	5	5	5	5	5	5	5	5	40	3	2	4	2	3	2	2	4	3	4	2	3	4	4	1	4	47
2035	Eastern China	324	WeChat	Yangzhou University	2	19	2	3	4	4	36	16	4	4	4	4	4	4	4	4	32	1	1	1	1	1	1	1	1	1	1	1	1	1	1	1	1	16
2036	Eastern China	604	WeChat	Yangzhou University	1	18	1	2	5	2	16	19	5	5	5	5	5	5	5	5	40	3	3	3	1	3	4	1	1	3	2	4	4	3	1	3	4	43
2037	Eastern China	767	Mobile Submission	Nanjing Xiaozhuang University	2	20	3	1	1	1	0	20	3	3	3	3	3	3	3	3	24	3	2	3	2	3	3	2	2	2	2	3	3	2	2	3	3	40
2038	Eastern China	1373	WeChat	Yangzhou University	2	20	1	2	2	2	4	32	4	4	4	4	4	4	4	4	32	2	3	2	4	2	2	2	4	4	1	3	4	3	3	2	4	45
2039	Eastern China	1062	WeChat	Yangzhou University	2	19	1	1	3	2	4	41	5	5	5	5	5	5	5	5	40	1	4	3	4	2	1	1	3	4	1	2	4	4	1	2	4	41
2041	Eastern China	536	WeChat	Yangzhou University	2	18	1	1	1	1	0	22	2	2	2	2	2	2	2	2	16	2	3	2	3	2	2	2	3	3	2	3	3	3	2	3	4	42
2042	Eastern China	444	WeChat	Yangzhou University	2	19	1	2	3	2	8	17	3	3	3	3	4	4	4	4	28	2	2	3	4	2	3	2	3	3	2	3	3	3	3	2	4	44
2043	Eastern China	684	WeChat	Yangzhou University	2	18	1	2	3	2	8	18	5	5	5	5	5	5	5	5	40	3	2	1	2	3	4	2	3	3	1	2	4	3	3	1	4	41
2044	Eastern China	566	WeChat	Yangzhou University	2	18	1	2	3	2	8	18	4	4	4	4	4	3	4	3	30	2	2	2	3	3	4	2	3	3	2	3	4	3	3	2	4	45
2045	Eastern China	345	WeChat	Yangzhou University	1	18	1	2	3	3	12	19	5	5	5	5	5	5	5	5	40	1	4	1	4	1	4	1	4	4	1	4	4	4	4	1	4	46
2046	Eastern China	429	WeChat	Yangzhou University	1	19	1	2	2	3	6	16	4	4	4	4	4	4	4	4	32	2	3	2	3	2	3	2	3	3	2	3	3	3	3	2	3	42
2048	Eastern China	397	WeChat	Yangzhou University	1	19	2	2	3	4	16	25	3	3	3	3	3	3	3	3	24	2	2	2	2	2	2	2	2	2	2	2	2	2	2	2	2	32
2049	Eastern China	419	WeChat	Yangzhou University	1	18	2	5	3	4	40	16	3	3	3	3	3	3	3	3	24	2	2	2	2	2	2	2	2	2	2	2	2	2	2	2	2	32
2051	Eastern China	516	WeChat	Yangzhou University	1	19	1	2	3	5	20	15	4	4	4	4	4	4	4	4	32	4	3	2	4	2	3	2	3	3	3	3	3	3	3	2	4	47
2052	Eastern China	832	WeChat	Yangzhou University	1	19	1	3	3	4	24	18	3	3	3	3	3	3	5	3	26	2	4	2	2	3	4	2	4	4	1	4	4	4	4	2	4	50
2053	Eastern China	658	WeChat	Yangzhou University	2	19	1	2	4	3	18	20	2	2	2	2	2	2	2	2	16	2	2	2	2	2	2	2	2	2	2	2	2	2	2	2	2	32
2055	Eastern China	418	WeChat	Yangzhou University	1	20	2	1	3	4	8	18	4	4	4	4	4	4	4	4	32	2	3	2	3	2	3	2	3	3	2	3	3	3	3	2	3	42
2056	Eastern China	1439	WeChat	Yangzhou University	2	18	1	2	4	4	24	39	3	3	3	3	3	3	3	3	24	2	3	3	3	2	2	2	2	3	2	2	2	3	2	3	3	39
2057	Eastern China	854	WeChat	Yangzhou University	1	19	1	3	2	4	12	21	4	2	3	3	3	3	3	3	24	3	2	3	2	3	3	1	3	3	2	2	3	4	3	3	4	44
2058	Eastern China	203	WeChat	Yangzhou University	1	18	1	1	2	3	3	14	2	2	2	2	2	2	2	2	16	2	2	2	2	2	2	2	2	1	2	2	2	2	2	2	2	31
2060	Eastern China	254	WeChat	Yangzhou University	1	19	1	3	2	3	9	38	4	4	4	4	4	4	4	4	32	3	3	3	3	3	3	3	3	3	3	3	3	3	3	3	3	48
2061	Eastern China	531	WeChat	Yangzhou University	1	19	1	2	2	4	8	23	3	3	3	3	3	3	3	3	24	2	2	2	2	2	2	2	2	2	2	2	2	2	2	2	2	32
2062	Eastern China	581	WeChat	Yangzhou University	2	19	1	2	3	4	16	33	1	1	1	1	4	4	4	4	20	2	2	2	2	2	2	2	2	2	2	2	2	2	2	3	3	34
2064	Eastern China	757	WeChat	Yangzhou University	2	18	1	3	2	5	15	22	4	4	4	4	4	4	4	4	32	2	3	1	4	2	2	1	2	4	4	4	4	4	4	4	4	49
2065	Eastern China	650	WeChat	Yangzhou University	2	19	1	2	2	2	4	17	4	4	4	4	4	4	4	4	32	2	4	2	3	2	4	1	3	3	1	4	4	4	4	2	4	47
2066	Eastern China	464	WeChat	Yangzhou University	1	19	2	2	3	4	16	18	3	3	3	3	3	3	3	3	24	3	3	3	3	1	3	1	3	3	1	2	3	3	3	2	4	41
2067	Eastern China	457	WeChat	Yangzhou University	1	18	1	2	2	3	6	18	4	4	4	4	4	4	4	4	32	3	1	3	1	3	2	3	1	1	3	1	3	1	1	2	3	32
2068	Eastern China	393	WeChat	Yangzhou University	2	18	1	1	1	2	0	30	3	3	3	3	3	3	3	3	24	1	4	2	4	2	1	1	2	4	1	4	4	4	4	2	4	44
2069	Eastern China	461	WeChat	Yangzhou University	2	19	1	1	2	3	3	29	3	3	3	3	3	3	3	3	24	2	2	2	2	2	2	2	2	2	2	2	2	2	2	2	2	32
2070	Eastern China	580	WeChat	Yangzhou University	1	18	1	3	2	3	9	20	1	1	1	1	5	5	5	5	24	1	4	1	4	1	3	1	4	4	4	4	4	4	4	2	4	49
2071	Eastern China	564	WeChat	Yangzhou University	1	19	1	3	3	4	24	18	5	5	5	5	4	4	4	4	36	1	2	1	2	1	2	2	2	2	2	2	2	2	2	2	2	29
2072	Eastern China	599	WeChat	Yangzhou University	2	18	1	1	3	3	6	23	4	4	2	4	4	4	3	4	29	3	2	3	2	3	2	2	2	2	3	2	3	2	2	3	3	39
2073	Eastern China	344	WeChat	Yangzhou University	1	18	1	2	4	3	18	15	3	3	3	3	3	3	3	3	24	3	3	2	2	2	3	3	2	3	2	4	4	3	3	4	4	47
2074	Eastern China	606	WeChat	Yangzhou University	1	19	1	2	4	4	24	27	3	3	3	3	3	3	3	3	24	4	1	3	1	3	3	3	3	2	2	2	2	2	2	2	2	37
2076	Eastern China	570	WeChat	Yangzhou University	2	18	1	1	1	4	0	31	4	4	4	4	4	4	4	4	32	3	2	2	2	3	2	3	3	2	2	3	3	3	3	3	3	42
2077	Eastern China	926	WeChat	Yangzhou University	1	19	2	2	2	3	6	28	2	2	2	2	2	2	2	2	16	2	2	3	3	3	2	2	3	2	3	2	2	3	2	3	3	40
2078	Eastern China	374	WeChat	Yangzhou University	2	18	1	2	3	2	8	14	2	3	4	3	3	4	2	3	24	2	1	2	3	1	2	3	2	2	3	2	1	2	3	2	2	33
2107	Eastern China	1861	WeChat	Yangzhou University	2	19	1	1	2	1	1	14	4	4	3	3	4	3	4	2	27	3	3	2	2	3	2	1	3	4	2	3	2	3	3	3	4	43
2108	Eastern China	340	WeChat	Yangzhou University	1	18	1	3	3	3	18	17	4	4	4	4	4	4	4	4	32	2	2	2	2	2	3	2	3	3	2	3	3	3	3	3	3	41
2109	Eastern China	364	WeChat	Yangzhou University	1	19	1	2	3	3	12	18	5	5	5	5	5	5	5	5	40	4	4	4	4	4	4	4	4	2	4	1	4	1	1	3	1	49
2110	Eastern China	339	WeChat	Yangzhou University	2	18	1	1	2	2	2	14	5	5	5	5	5	5	5	5	40	1	1	1	4	1	4	1	4	4	1	4	4	4	4	1	4	43
2111	Eastern China	372	WeChat	Yangzhou University	2	18	1	2	2	3	6	16	4	4	4	4	4	4	4	4	32	2	3	2	3	2	4	2	3	2	2	2	2	3	3	2	3	40
2112	Eastern China	427	WeChat	Yangzhou University	1	19	1	4	4	3	36	16	4	4	4	4	4	4	4	4	32	2	3	2	4	1	4	2	3	3	1	4	4	4	4	2	4	47
2113	Eastern China	295	WeChat	Yangzhou University	2	18	1	2	4	3	18	27	3	3	3	3	3	3	3	3	24	2	2	2	1	3	2	3	3	3	3	2	2	2	3	3	3	39
2114	Eastern China	434	WeChat	Yangzhou University	2	18	1	4	4	3	36	20	4	4	4	4	4	4	4	4	32	1	4	1	4	1	4	1	4	4	1	4	4	4	4	1	4	46
2115	Eastern China	457	WeChat	Yangzhou University	2	18	1	2	3	4	16	22	4	4	4	4	4	4	4	4	32	1	2	1	4	1	4	1	3	4	4	4	4	4	4	1	4	46
2116	Eastern China	465	WeChat	Yangzhou University	1	18	1	2	2	3	6	24	3	3	3	3	3	3	3	3	24	2	3	3	3	2	3	2	3	3	2	3	3	3	3	3	3	44
2117	Eastern China	461	WeChat	Yangzhou University	2	18	1	4	4	3	36	14	5	5	5	5	5	5	5	5	40	1	4	1	4	1	4	1	4	4	1	4	4	4	4	1	4	46
2118	Eastern China	475	WeChat	Yangzhou University	1	19	1	2	3	4	16	14	5	5	5	5	5	5	5	5	40	2	3	3	3	2	3	2	3	3	1	3	3	3	2	1	4	41
2119	Eastern China	480	WeChat	Yangzhou University	1	18	1	1	1	1	0	23	4	4	4	4	4	4	4	4	32	3	1	3	2	4	3	1	1	3	4	2	3	2	1	4	4	41
2120	Eastern China	489	WeChat	Yangzhou University	2	18	1	2	3	3	12	15	5	5	5	5	5	5	5	5	40	2	4	1	3	2	4	1	4	4	1	4	4	4	4	1	4	47
2121	Eastern China	504	WeChat	Yangzhou University	2	19	1	2	3	3	12	16	5	5	5	5	5	5	5	5	40	2	3	2	3	3	2	2	3	3	2	3	3	3	3	2	4	43
2122	Eastern China	530	WeChat	Yangzhou University	1	18	1	3	2	3	9	22	5	5	4	4	4	4	4	5	35	2	2	3	2	2	3	2	3	3	2	3	4	3	2	3	4	43
2124	Eastern China	544	WeChat	Yangzhou University	1	18	1	2	3	3	12	19	4	4	4	4	4	4	4	4	32	2	3	2	3	2	3	2	3	3	2	3	3	3	3	3	3	43
2125	Eastern China	553	WeChat	Yangzhou University	1	20	1	3	3	4	24	16	5	5	5	5	5	5	5	5	40	2	4	2	4	1	4	1	4	4	2	4	4	4	4	2	4	50
2127	Eastern China	574	WeChat	Yangzhou University	2	19	1	3	2	3	9	16	2	2	2	2	2	2	2	2	16	1	3	1	3	1	3	1	3	3	1	3	3	3	3	1	3	36
2128	Eastern China	538	WeChat	Yangzhou University	1	18	1	1	1	2	0	18	4	4	4	4	4	4	4	4	32	2	3	2	3	2	4	2	3	3	2	3	4	3	4	2	4	46
2129	Eastern China	598	WeChat	Yangzhou University	1	18	1	3	5	5	60	18	5	5	5	5	5	5	5	5	40	1	4	1	4	1	4	1	4	4	1	4	4	4	4	2	4	47
2130	Eastern China	301	WeChat	Yangzhou University	2	18	1	2	3	2	8	14	2	2	2	2	2	2	2	2	16	2	3	2	3	2	3	2	3	3	2	3	3	3	3	2	3	42
2131	Eastern China	609	WeChat	Yangzhou University	2	18	1	4	5	3	48	15	5	5	5	5	5	5	5	5	40	1	4	1	4	2	2	2	4	4	1	3	4	4	4	2	4	46
2132	Eastern China	337	WeChat	Yangzhou University	1	18	1	1	1	2	0	17	4	4	3	3	4	4	3	4	29	2	2	2	3	2	2	2	2	3	3	3	3	3	3	3	3	41
2133	Eastern China	270	WeChat	Yangzhou University	2	18	1	2	3	1	4	18	4	4	4	4	4	4	4	4	32	2	3	3	3	3	3	3	3	3	3	3	3	3	3	3	3	47
2135	Eastern China	718	WeChat	Yangzhou University	1	18	1	1	2	3	3	19	4	4	4	4	3	3	3	3	28	3	3	3	3	2	2	2	2	3	2	3	4	4	4	3	4	47
2136	Eastern China	737	WeChat	Yangzhou University	1	18	1	2	4	2	12	17	4	4	4	4	4	3	4	4	31	1	3	2	3	2	3	2	3	3	2	3	3	3	3	2	4	42
2137	Eastern China	467	WeChat	Yangzhou University	1	19	1	2	4	3	18	14	1	1	1	1	5	5	5	5	24	1	1	1	1	1	4	1	4	4	1	4	4	4	4	1	4	40
2138	Eastern China	771	WeChat	Yangzhou University	2	18	1	1	2	3	3	18	4	4	4	4	4	4	4	4	32	2	3	2	3	3	3	2	3	3	2	3	3	3	3	2	3	43
2139	Eastern China	913	WeChat	Yangzhou University	1	18	1	1	2	3	3	30	4	4	3	3	4	4	4	4	30	2	3	2	4	2	3	2	4	4	2	4	4	4	4	2	4	50
2140	Eastern China	610	WeChat	Yangzhou University	1	19	1	4	5	5	80	25	5	5	5	5	5	5	5	5	40	1	2	2	4	2	4	1	4	4	2	4	4	4	4	2	4	48
2141	Eastern China	901	WeChat	Yangzhou University	2	18	1	2	2	2	4	23	3	3	3	3	3	3	3	3	24	3	2	2	2	3	2	3	2	3	2	3	3	3	3	2	3	41
2142	Eastern China	901	WeChat	Yangzhou University	2	18	1	1	2	1	1	21	2	1	3	3	3	3	3	3	21	3	1	3	3	2	1	3	3	2	4	3	2	2	1	3	3	39
2143	Eastern China	569	WeChat	Yangzhou University	2	18	1	4	4	3	36	23	2	2	2	2	3	3	3	3	20	1	3	2	4	2	2	1	4	3	1	3	1	3	1	1	4	36
2145	Eastern China	983	WeChat	Yangzhou University	2	18	1	3	4	3	27	21	4	4	4	4	4	4	4	4	32	2	3	2	3	2	2	2	3	3	2	3	3	3	3	2	3	41
2147	Eastern China	1129	WeChat	Yangzhou University	1	19	1	1	2	4	4	22	3	3	3	3	3	3	3	3	24	3	2	2	3	3	2	2	2	3	2	3	3	3	3	3	3	42
2149	Eastern China	1139	WeChat	Yangzhou University	2	18	1	2	2	2	4	18	4	4	4	4	4	4	3	3	30	2	3	2	3	2	3	2	3	3	2	3	3	3	3	3	2	42
2150	Eastern China	1168	WeChat	Yangzhou University	1	18	1	4	3	3	24	18	4	4	4	4	4	4	4	4	32	1	3	2	4	1	3	2	3	3	1	3	3	3	3	2	3	40
2151	Eastern China	1051	WeChat	Yangzhou University	2	18	1	1	2	2	2	18	4	4	4	4	3	3	4	3	29	2	2	3	2	2	1	2	3	3	1	3	3	2	3	2	4	38
2164	Eastern China	399	WeChat	Yangzhou University	2	19	1	1	2	3	3	14	5	5	5	5	5	5	5	5	40	2	2	2	2	3	2	3	2	3	2	2	2	2	2	2	2	35
2165	Eastern China	416	WeChat	Yangzhou University	2	18	1	2	2	2	4	16	5	5	5	5	5	5	5	5	40	4	1	4	1	4	1	4	1	1	4	1	1	1	1	2	1	32
2167	Eastern China	525	WeChat	Yangzhou University	1	18	1	1	1	1	0	37	5	5	5	5	5	5	5	5	40	3	2	3	1	3	2	3	2	1	2	1	2	2	1	3	3	34
2168	Eastern China	548	WeChat	Yangzhou University	2	18	1	1	2	3	3	18	5	5	5	5	5	4	4	5	38	1	4	1	3	1	3	1	3	4	2	4	4	4	4	2	4	45
2169	Eastern China	572	WeChat	Yangzhou University	2	18	1	1	2	2	2	16	5	4	4	4	4	4	4	4	33	2	2	2	2	3	2	3	2	2	2	2	2	2	2	4	4	38
2170	Eastern China	558	WeChat	Yangzhou University	2	18	1	4	3	2	16	14	4	4	4	4	4	4	3	3	30	2	3	1	3	1	3	1	4	4	1	3	4	4	4	2	4	44
2171	Eastern China	288	WeChat	Yangzhou University	2	18	1	2	4	3	18	20	2	2	2	2	2	2	2	2	16	4	3	4	3	3	3	3	3	2	2	2	2	3	3	3	3	46
2173	Eastern China	609	WeChat	Yangzhou University	2	18	1	2	4	3	18	25	4	4	4	4	4	4	4	4	32	1	3	2	3	1	3	1	3	3	1	3	3	3	3	2	4	39
2174	Eastern China	491	WeChat	Yangzhou University	2	18	1	3	4	3	27	31	4	4	4	4	4	4	4	4	32	2	2	2	2	2	3	2	3	3	2	3	3	3	2	2	2	38
2175	Eastern China	601	WeChat	Yangzhou University	2	18	1	1	2	2	2	28	3	3	3	3	3	3	3	3	24	2	2	2	2	2	2	2	2	2	2	2	2	2	2	2	2	32
2176	Eastern China	615	WeChat	Yangzhou University	2	18	1	1	2	4	4	18	1	4	3	3	4	3	3	4	25	3	3	3	2	3	3	2	2	3	2	3	3	3	3	3	3	44
2177	Eastern China	610	WeChat	Yangzhou University	2	19	1	2	3	3	12	24	4	4	4	4	4	4	4	4	32	2	3	2	4	2	3	2	4	4	2	4	4	4	4	2	4	50
2181	Eastern China	819	WeChat	Yangzhou University	1	19	1	1	1	1	0	20	4	4	2	2	2	2	2	4	22	3	3	3	3	3	2	3	3	2	2	2	3	3	2	3	4	44
2182	Eastern China	604	WeChat	Yangzhou University	2	18	1	1	1	3	0	24	3	4	3	3	3	3	3	3	25	2	2	3	2	3	2	3	2	2	2	3	3	3	3	3	3	41
2185	Eastern China	1032	WeChat	Yangzhou University	2	19	1	2	2	3	6	16	5	3	3	3	3	3	3	3	26	2	2	2	4	3	4	2	4	3	2	4	4	4	4	3	4	51
2188	Eastern China	1039	WeChat	Yangzhou University	1	18	1	4	5	2	32	32	4	4	4	4	4	4	4	4	32	2	2	3	2	2	2	1	2	2	2	2	3	2	3	3	3	36
2190	Eastern China	1187	WeChat	Yangzhou University	2	18	1	2	2	3	6	23	4	4	4	4	4	4	4	4	32	1	3	2	4	2	3	1	4	4	2	4	4	4	4	2	4	48
2193	Eastern China	286	WeChat	Yangzhou University	2	18	1	2	3	2	8	20	3	3	3	3	3	3	3	3	24	2	2	2	2	2	2	2	2	2	2	2	2	2	2	2	2	32
2194	Eastern China	337	WeChat	Yangzhou University	2	19	1	1	3	3	6	28	3	3	3	3	3	3	3	3	24	2	2	2	2	2	2	2	2	2	2	2	2	2	2	2	2	32
2195	Eastern China	428	WeChat	Yangzhou University	2	18	1	1	4	3	9	18	5	5	5	5	5	5	5	5	40	2	2	2	2	3	2	3	3	2	2	2	2	2	2	4	4	39
2196	Eastern China	359	WeChat	Yangzhou University	1	18	1	4	2	3	12	17	5	5	5	5	5	5	5	5	40	4	4	4	1	4	1	4	4	1	4	1	1	1	1	1	1	37
2197	Eastern China	452	WeChat	Yangzhou University	2	18	1	1	1	1	0	26	5	5	5	5	5	5	5	5	40	1	4	1	4	1	4	1	4	4	1	4	4	4	4	1	4	46
2198	Eastern China	440	WeChat	Yangzhou University	2	18	1	2	3	3	12	14	5	5	5	5	5	5	5	5	40	1	4	1	4	1	4	1	4	4	1	4	4	4	4	1	4	46
2199	Eastern China	432	WeChat	Yangzhou University	2	18	1	1	2	2	2	22	4	4	4	4	4	4	4	4	32	3	2	4	2	3	2	3	2	2	3	3	3	3	3	3	4	45
2200	Eastern China	454	WeChat	Yangzhou University	2	19	1	2	2	3	6	19	4	4	4	4	4	4	4	4	32	1	4	1	4	1	3	1	4	4	1	4	4	4	4	2	4	46
2201	Eastern China	494	WeChat	Yangzhou University	2	18	1	2	2	2	4	14	5	5	5	5	5	5	5	5	40	1	4	1	4	2	3	1	4	4	1	4	4	4	4	2	4	47
2202	Eastern China	538	WeChat	Yangzhou University	2	18	1	1	2	3	3	23	3	3	3	3	3	3	3	3	24	3	2	2	2	3	3	2	3	3	2	3	3	3	3	3	4	44
2203	Eastern China	484	WeChat	Yangzhou University	2	18	1	1	1	1	0	22	4	4	4	4	4	4	4	4	32	2	2	2	2	1	2	1	2	4	2	4	4	2	3	2	4	39
2204	Eastern China	498	WeChat	Yangzhou University	2	18	1	4	3	3	24	16	4	4	4	4	4	4	4	4	32	2	3	2	3	2	2	2	3	4	2	2	4	4	4	2	4	45
2205	Eastern China	499	WeChat	Yangzhou University	1	18	1	2	4	3	18	27	4	4	4	4	4	5	4	4	33	1	3	2	4	2	2	2	3	3	2	4	3	3	3	2	4	43
2206	Eastern China	533	WeChat	Yangzhou University	2	18	1	3	3	2	12	18	3	4	3	3	4	4	4	4	29	2	2	2	3	3	3	3	3	3	2	3	3	3	3	2	3	43
2207	Eastern China	434	WeChat	Yangzhou University	2	18	1	1	4	2	6	16	4	4	4	4	4	4	4	4	32	4	1	3	1	2	4	1	1	2	3	4	3	1	1	4	2	37
2208	Eastern China	516	WeChat	Yangzhou University	2	18	1	1	1	1	0	17	1	5	1	1	5	1	1	5	20	1	4	1	4	1	4	1	4	4	1	4	4	4	4	3	4	48
2209	Eastern China	510	WeChat	Yangzhou University	2	18	1	3	3	5	30	22	4	4	4	4	4	4	4	4	32	2	2	3	2	3	4	2	4	4	1	4	4	4	2	2	4	47
2210	Eastern China	1814	WeChat	Yangzhou University	2	18	1	1	5	5	20	18	4	4	4	4	5	5	5	5	36	2	3	1	3	1	3	1	4	4	1	3	4	3	4	2	4	43
2211	Eastern China	439	WeChat	Yangzhou University	2	18	1	2	3	5	20	19	5	5	5	5	5	5	5	5	40	1	2	1	2	2	2	2	2	2	2	2	2	2	2	2	2	30
2212	Eastern China	1874	WeChat	Yangzhou University	2	18	1	2	5	5	40	23	3	4	2	3	3	2	3	3	23	2	2	2	3	2	3	2	3	3	2	2	3	3	3	2	3	40
2213	Eastern China	533	WeChat	Yangzhou University	2	19	1	3	3	3	18	18	4	4	4	4	4	5	5	5	35	2	3	2	3	2	3	1	3	3	1	4	4	4	2	2	4	43
2214	Eastern China	495	WeChat	Yangzhou University	2	18	1	2	2	3	6	25	4	4	4	4	4	4	4	4	32	1	3	2	3	2	2	1	3	3	2	3	4	3	2	2	4	40
2215	Eastern China	574	WeChat	Yangzhou University	2	18	1	2	2	3	6	23	4	4	3	3	4	3	3	4	28	2	3	2	3	2	2	3	3	3	2	3	3	3	3	2	3	42
2216	Eastern China	566	WeChat	Yangzhou University	2	18	1	2	2	3	6	21	3	3	3	3	3	3	3	3	24	1	4	2	4	2	4	1	4	4	1	4	4	4	4	2	4	49
2217	Eastern China	551	WeChat	Yangzhou University	2	18	1	2	5	5	40	16	4	4	4	4	4	4	4	4	32	1	4	2	4	1	3	1	4	4	2	4	2	4	4	2	4	46
2218	Eastern China	578	WeChat	Yangzhou University	2	19	1	1	3	2	4	20	4	4	4	4	4	4	4	4	32	1	4	2	4	2	3	2	3	3	2	3	3	3	3	2	3	43
2219	Eastern China	1906	WeChat	Yangzhou University	2	18	1	1	5	5	20	25	2	2	2	2	2	2	2	3	17	2	3	2	3	2	3	1	3	3	1	3	4	3	3	2	4	42
2220	Eastern China	428	WeChat	Yangzhou University	2	19	1	5	5	3	60	22	5	5	5	5	5	5	5	5	40	1	3	4	4	2	2	2	4	4	1	4	4	4	4	2	4	49
2222	Eastern China	399	WeChat	Yangzhou University	1	18	1	3	4	5	45	21	5	5	5	5	5	5	5	5	40	4	1	4	1	4	1	4	1	1	4	1	1	1	1	4	1	34
2223	Eastern China	674	WeChat	Yangzhou University	2	19	1	2	3	3	12	21	4	4	4	4	4	4	4	4	32	2	3	2	3	1	2	3	4	3	2	3	4	2	3	3	3	43
2224	Eastern China	675	WeChat	Yangzhou University	2	19	1	4	4	3	36	34	3	3	3	3	3	3	3	3	24	2	3	2	3	1	3	1	3	3	1	3	3	3	3	2	4	40
2225	Eastern China	627	WeChat	Yangzhou University	2	18	1	4	4	3	36	15	3	3	3	3	3	3	4	4	26	2	2	2	2	3	2	2	3	3	2	3	3	3	3	2	4	41
2226	Eastern China	657	WeChat	Yangzhou University	2	18	1	4	3	3	24	25	5	4	4	4	5	3	5	4	34	1	2	2	3	1	2	1	3	4	2	4	4	4	4	2	4	43
2227	Eastern China	689	WeChat	Yangzhou University	1	18	1	3	4	4	36	21	4	4	5	5	5	5	5	5	38	2	3	2	3	2	3	2	4	2	2	4	3	4	4	2	4	46
2228	Eastern China	707	WeChat	Yangzhou University	2	18	1	4	5	4	64	18	5	5	5	5	5	5	5	5	40	1	4	1	4	2	3	1	4	4	1	4	4	4	4	1	4	46
2229	Eastern China	748	WeChat	Yangzhou University	2	18	1	2	3	2	8	20	2	4	1	1	2	1	4	1	16	2	2	2	2	3	3	1	4	3	1	2	4	4	3	2	4	42
2231	Eastern China	251	WeChat	Yangzhou University	1	18	1	4	2	3	12	17	5	5	5	5	5	5	5	5	40	4	4	4	4	4	4	4	4	4	4	4	4	4	4	4	4	64
2232	Eastern China	759	WeChat	Yangzhou University	2	18	1	2	2	3	6	20	4	4	4	4	4	4	4	4	32	2	2	2	2	2	2	3	2	3	2	3	3	3	3	3	3	40
2233	Eastern China	648	WeChat	Yangzhou University	2	18	1	1	4	3	9	36	2	3	2	2	2	2	3	3	19	3	3	3	2	3	3	2	3	3	2	2	3	3	2	3	4	44
2234	Eastern China	668	WeChat	Yangzhou University	2	18	1	2	2	3	6	16	5	5	5	5	5	2	2	3	32	2	3	1	3	2	3	1	3	3	1	3	3	3	2	2	4	39
2235	Eastern China	827	WeChat	Yangzhou University	2	18	1	4	2	2	8	24	2	2	2	2	2	2	3	2	17	2	2	3	3	2	2	2	3	3	2	2	3	3	3	3	3	41
2236	Eastern China	841	WeChat	Yangzhou University	2	18	1	1	2	5	5	17	5	5	5	5	5	5	5	5	40	3	2	2	2	3	2	3	4	2	2	3	4	3	2	3	4	44
2237	Eastern China	766	WeChat	Yangzhou University	2	19	1	1	2	2	2	15	5	5	3	3	5	2	3	3	29	2	4	2	4	1	4	1	4	4	1	4	4	4	4	2	4	49
2238	Eastern China	558	WeChat	Yangzhou University	1	18	1	5	5	3	60	32	4	2	4	4	4	4	4	4	30	2	2	3	3	1	2	1	3	4	1	4	4	4	4	2	4	44
2239	Eastern China	993	WeChat	Yangzhou University	1	18	1	3	2	4	12	23	4	3	4	4	3	1	3	4	26	1	3	1	4	2	4	2	3	4	1	4	1	4	4	4	4	46
2240	Eastern China	322	WeChat	Yangzhou University	2	18	1	2	4	3	18	21	5	5	5	5	5	5	5	5	40	4	1	4	1	4	1	4	1	1	4	1	1	1	1	4	1	34
2241	Eastern China	474	WeChat	Yangzhou University	2	18	1	2	4	2	12	18	5	5	5	5	5	5	5	5	40	4	4	4	2	2	2	3	3	3	2	3	3	4	4	3	4	50
2242	Eastern China	533	WeChat	Yangzhou University	2	19	1	2	1	2	0	15	5	5	5	5	5	5	5	5	40	1	3	1	3	2	4	2	3	3	2	4	4	4	4	2	4	46
2244	Eastern China	839	WeChat	Yangzhou University	1	18	1	3	5	2	24	16	4	4	4	4	5	5	5	5	36	2	3	2	3	1	3	2	3	3	1	3	3	3	2	2	4	40
2245	Eastern China	509	WeChat	Yangzhou University	2	18	1	2	2	3	6	14	4	4	3	3	3	3	3	3	26	2	2	2	3	3	3	2	3	3	2	3	3	3	3	3	4	44
2246	Eastern China	1564	WeChat	Yangzhou University	2	18	1	1	1	4	0	18	4	4	4	4	4	3	4	4	31	1	3	1	4	1	4	1	4	4	1	4	4	4	4	3	4	47
2247	Eastern China	346	WeChat	Yangzhou University	1	18	1	2	3	2	8	31	3	3	4	3	3	3	3	3	25	2	2	2	2	3	2	2	2	2	2	3	3	3	2	3	4	39
2248	Eastern China	384	WeChat	Yangzhou University	1	18	1	1	3	2	4	15	3	3	3	3	3	3	3	3	24	1	3	1	3	1	3	1	2	3	1	3	3	3	3	3	3	37
2249	Eastern China	430	WeChat	Yangzhou University	2	19	1	1	3	2	4	19	4	4	4	4	4	4	4	4	32	1	3	3	3	1	1	1	4	3	1	3	4	4	4	2	4	42
2250	Eastern China	2758	WeChat	Yangzhou University	2	18	1	2	2	3	6	20	4	4	3	3	4	4	4	4	30	2	3	2	3	2	2	2	3	3	2	3	3	3	3	2	3	41
2251	Eastern China	524	WeChat	Yangzhou University	2	20	1	3	2	2	6	19	4	4	4	4	4	4	4	4	32	1	3	2	3	1	3	1	3	3	1	3	3	3	3	2	4	39
2252	Eastern China	559	WeChat	Yangzhou University	2	19	1	1	3	5	10	16	5	5	5	5	5	5	5	5	40	1	4	2	4	1	4	1	4	4	1	4	4	4	4	1	4	47
2253	Eastern China	601	WeChat	Yangzhou University	2	18	1	1	2	3	3	14	5	5	5	5	5	5	5	5	40	2	4	2	3	2	3	1	3	4	2	3	3	3	3	2	4	44
2254	Eastern China	701	WeChat	Yangzhou University	2	19	1	1	1	2	0	47	2	2	2	2	2	2	2	2	16	1	3	1	3	2	2	3	3	3	2	3	4	2	4	2	3	41
2255	Eastern China	606	WeChat	Yangzhou University	2	18	1	3	3	4	24	27	5	5	5	5	5	5	5	5	40	2	2	3	4	1	2	2	4	3	2	3	3	3	2	2	4	42
2256	Eastern China	651	WeChat	Yangzhou University	2	18	1	3	4	4	36	15	4	4	4	4	4	4	4	4	32	1	3	2	4	2	3	1	3	3	1	3	4	3	2	2	3	40
2257	Eastern China	471	WeChat	Yangzhou University	2	19	1	1	1	5	0	16	5	5	5	5	5	4	4	3	36	3	3	2	3	3	1	2	4	4	1	3	4	4	3	2	4	46
2258	Eastern China	1276	WeChat	Yangzhou University	2	19	1	2	5	3	24	33	4	4	4	4	4	4	4	4	32	2	2	2	2	2	3	2	2	3	2	2	3	2	2	3	4	38
2259	Eastern China	632	WeChat	Yangzhou University	2	18	1	2	2	3	6	14	5	5	3	4	5	4	5	4	35	3	3	3	1	3	4	1	4	4	1	4	4	4	4	2	4	49
2260	Eastern China	290	WeChat	Yangzhou University	1	18	1	4	4	3	36	17	2	2	2	2	2	2	2	2	16	1	4	1	4	1	4	1	3	3	1	3	3	3	3	2	3	40
2261	Eastern China	662	WeChat	Yangzhou University	2	18	1	1	3	3	6	21	5	5	5	4	4	4	4	4	35	3	3	2	2	2	2	2	3	3	2	2	3	3	2	3	3	40
2262	Eastern China	461	WeChat	Yangzhou University	2	18	1	3	3	2	12	18	4	4	4	4	4	4	4	4	32	1	3	1	4	2	2	1	4	4	2	4	4	4	4	2	4	46
2263	Eastern China	253	WeChat	Yangzhou University	2	19	1	1	1	2	0	18	3	3	3	3	3	3	3	3	24	2	2	2	2	2	2	2	2	2	2	2	2	2	2	2	2	32
2264	Eastern China	289	WeChat	Yangzhou University	2	18	1	3	5	2	24	21	3	3	3	3	3	3	3	3	24	2	2	2	2	2	2	2	2	3	3	3	3	3	3	3	3	40
2266	Eastern China	390	WeChat	Yangzhou University	2	18	1	2	3	3	12	18	3	2	2	2	3	3	3	3	21	2	2	2	2	2	2	2	2	3	2	3	3	3	3	3	3	39
2268	Eastern China	460	WeChat	Yangzhou University	2	18	1	1	1	1	0	34	4	4	4	4	4	4	4	4	32	3	1	3	1	3	1	3	2	2	1	2	2	3	2	3	3	35
2269	Eastern China	472	WeChat	Yangzhou University	2	18	1	1	1	1	0	27	5	5	5	5	5	5	5	5	40	2	2	2	2	3	2	3	2	3	2	3	3	3	3	3	3	41
2271	Eastern China	498	WeChat	Yangzhou University	2	19	1	1	2	3	3	24	4	4	4	4	4	4	4	4	32	2	2	2	2	2	2	1	2	2	2	2	2	2	2	2	4	33
2272	Eastern China	516	WeChat	Yangzhou University	2	19	1	1	1	1	0	16	4	4	4	4	4	4	4	4	32	2	2	2	2	2	3	2	3	4	2	3	3	2	3	3	4	42
2274	Eastern China	560	WeChat	Yangzhou University	1	18	1	3	3	5	30	30	3	4	4	4	4	2	2	2	25	4	1	4	1	4	3	3	1	1	2	3	3	3	3	4	4	44
2275	Eastern China	569	WeChat	Yangzhou University	2	18	1	1	2	2	2	19	3	3	3	3	3	3	4	4	26	3	2	3	2	2	3	3	2	2	2	3	3	3	2	3	4	42
2276	Eastern China	580	WeChat	Yangzhou University	2	19	1	4	3	3	24	29	4	4	4	4	4	4	4	4	32	2	2	2	3	2	2	2	3	3	2	3	3	3	2	2	3	39
2278	Eastern China	597	WeChat	Yangzhou University	2	19	1	1	3	5	10	19	5	5	5	5	5	5	5	5	40	1	3	2	4	2	4	2	4	4	2	4	4	4	2	2	4	48
2279	Eastern China	590	WeChat	Yangzhou University	2	18	1	2	4	3	18	15	2	2	2	2	2	2	4	4	20	4	1	4	1	3	1	3	3	3	1	4	3	3	3	3	3	43
2280	Eastern China	630	WeChat	Yangzhou University	2	19	1	2	2	4	8	20	2	4	3	3	3	3	3	3	24	3	2	3	2	3	2	2	3	3	3	3	3	3	2	3	3	43
2281	Eastern China	616	WeChat	Yangzhou University	2	18	1	2	2	3	6	31	4	4	4	4	4	4	4	4	32	3	2	3	3	3	2	3	2	3	2	3	3	3	2	2	3	42
2282	Eastern China	531	WeChat	Yangzhou University	1	18	1	4	3	3	24	16	5	5	5	4	5	4	5	4	37	1	4	1	4	1	4	1	4	4	1	4	4	4	4	1	4	46
2283	Eastern China	635	WeChat	Yangzhou University	2	18	1	1	2	3	3	22	4	4	4	4	4	4	4	4	32	2	3	2	3	2	3	2	3	3	1	4	4	4	3	2	4	45
2284	Eastern China	367	WeChat	Yangzhou University	2	18	1	2	3	2	8	16	3	3	3	3	3	3	3	3	24	2	2	2	2	2	2	2	2	2	2	2	2	2	2	2	2	32
2286	Eastern China	703	WeChat	Yangzhou University	2	18	1	1	1	1	0	14	4	4	4	4	4	4	4	4	32	2	2	2	2	2	3	2	2	3	2	3	3	3	3	2	4	40
2287	Eastern China	724	WeChat	Yangzhou University	2	18	1	1	2	2	2	20	3	3	3	3	3	3	3	3	24	2	3	2	4	1	3	1	4	4	2	3	4	4	4	2	4	47
2290	Eastern China	769	WeChat	Yangzhou University	2	18	1	1	2	3	3	20	5	5	4	4	4	4	4	2	32	1	4	2	4	1	3	1	4	4	1	4	4	4	4	2	4	47
2291	Eastern China	782	WeChat	Yangzhou University	2	18	1	2	4	3	18	24	4	4	4	4	4	4	4	4	32	2	3	2	3	2	2	2	3	3	2	3	3	3	3	2	3	41
2292	Eastern China	767	WeChat	Yangzhou University	1	18	1	3	3	5	30	25	4	4	4	4	4	4	3	3	30	2	2	2	2	2	2	2	2	3	2	2	3	3	2	2	3	36
2293	Eastern China	783	WeChat	Yangzhou University	2	18	1	1	4	5	15	14	5	5	5	5	5	5	5	5	40	4	4	1	4	1	4	1	4	4	1	4	4	4	4	1	4	49
2294	Eastern China	893	WeChat	Yangzhou University	2	18	1	2	2	2	4	22	4	4	4	4	4	3	3	4	30	3	3	2	2	2	2	1	2	2	2	3	2	3	2	3	3	37
2295	Eastern China	493	WeChat	Yangzhou University	2	19	1	1	1	2	0	17	4	4	3	3	3	3	3	3	26	1	3	1	4	1	4	1	4	4	1	4	4	4	4	1	4	45
2296	Eastern China	1674	WeChat	Yangzhou University	2	19	1	1	2	3	3	15	5	5	5	5	5	5	5	5	40	2	3	2	3	2	3	3	3	3	2	3	3	3	3	2	4	44
2297	Eastern China	1669	WeChat	Yangzhou University	2	18	1	2	2	3	6	18	4	4	3	3	3	2	2	2	23	3	2	2	2	3	2	1	3	2	3	3	3	4	3	2	4	42
2298	Eastern China	421	WeChat	Yangzhou University	2	18	1	1	3	2	4	28	3	3	3	3	3	3	3	3	24	2	2	2	2	2	2	2	2	2	2	2	2	2	2	2	2	32
2299	Eastern China	298	WeChat	Yangzhou University	2	18	1	1	1	1	0	39	5	5	5	5	5	5	5	5	40	3	3	3	3	3	3	3	3	3	3	3	3	3	3	3	3	48
2300	Eastern China	362	WeChat	Yangzhou University	2	20	1	1	1	1	0	30	3	3	3	3	3	3	3	3	24	3	2	3	2	3	2	3	2	2	3	3	3	3	1	2	1	38
2301	Eastern China	401	WeChat	Yangzhou University	2	18	1	1	2	2	2	26	4	4	4	4	4	4	4	4	32	2	2	2	2	2	2	2	2	2	2	2	2	2	2	2	2	32
2302	Eastern China	407	WeChat	Yangzhou University	2	18	1	1	2	3	3	20	4	4	4	4	4	4	4	4	32	2	2	2	2	4	3	2	4	4	2	4	4	4	4	2	4	49
2303	Eastern China	410	WeChat	Yangzhou University	2	18	1	2	2	2	4	21	4	4	4	4	4	4	4	4	32	1	3	1	3	2	3	2	3	3	2	3	3	3	3	2	3	40
2304	Eastern China	441	WeChat	Yangzhou University	2	18	1	1	4	2	6	14	1	1	1	1	5	5	5	5	24	1	4	1	4	1	4	1	4	4	2	4	4	4	4	2	4	48
2305	Eastern China	451	WeChat	Yangzhou University	2	18	1	3	4	3	27	14	5	5	5	5	5	5	5	5	40	1	4	1	4	1	2	2	4	4	2	4	4	4	4	2	4	47
2306	Eastern China	479	WeChat	Yangzhou University	2	18	1	4	5	5	80	17	4	4	4	4	4	4	4	4	32	1	3	3	4	1	4	1	4	4	1	4	4	4	4	2	4	48
2307	Eastern China	484	WeChat	Yangzhou University	2	20	1	1	3	4	8	19	3	4	3	3	3	4	4	3	27	1	4	1	4	1	3	1	3	3	1	3	3	4	4	2	4	42
2308	Eastern China	485	WeChat	Yangzhou University	2	18	1	2	3	3	12	18	4	4	4	4	4	4	4	4	32	1	3	1	3	1	3	1	3	3	2	3	3	3	3	2	3	38
2309	Eastern China	467	WeChat	Yangzhou University	2	19	1	2	3	3	12	20	3	3	3	3	3	3	3	3	24	2	2	2	2	2	2	2	2	2	2	2	2	2	2	2	2	32
2310	Eastern China	516	WeChat	Yangzhou University	2	18	1	1	1	1	0	33	3	4	4	4	4	4	4	4	31	3	2	3	2	2	2	3	3	2	2	2	3	3	3	2	4	41
2311	Eastern China	527	WeChat	Yangzhou University	2	18	1	2	2	2	4	23	4	4	4	4	4	4	4	4	32	1	3	1	4	1	2	1	3	3	1	4	3	3	3	2	3	38
2312	Eastern China	540	WeChat	Yangzhou University	2	18	1	1	2	3	3	24	4	4	4	4	4	4	4	4	32	1	3	1	3	2	3	1	3	4	1	4	4	4	4	1	4	43
2313	Eastern China	536	WeChat	Yangzhou University	2	18	1	4	4	2	24	17	4	4	4	4	4	4	4	4	32	1	2	2	3	1	2	1	3	3	3	3	2	3	3	2	4	38
2314	Eastern China	536	WeChat	Yangzhou University	2	18	1	2	3	3	12	16	5	5	5	5	5	5	5	5	40	1	4	1	4	1	4	1	4	4	1	4	4	4	4	1	4	46
2315	Eastern China	582	WeChat	Yangzhou University	2	18	1	3	3	3	18	15	4	4	4	4	4	4	4	4	32	4	1	1	1	4	1	4	1	1	4	1	1	1	1	1	1	28
2316	Eastern China	579	WeChat	Yangzhou University	2	18	1	1	4	2	6	15	4	4	4	4	4	4	4	4	32	1	2	2	3	1	2	1	3	3	1	4	4	4	4	2	4	41
2317	Eastern China	591	WeChat	Yangzhou University	2	18	1	1	3	3	6	15	1	4	1	4	4	1	1	3	19	2	2	2	2	3	2	2	3	2	2	3	3	3	3	3	4	41
2319	Eastern China	608	WeChat	Yangzhou University	2	19	1	1	2	2	2	19	3	3	3	3	5	5	5	5	32	2	2	2	3	2	3	3	4	3	2	4	4	3	3	2	4	46
2320	Eastern China	606	WeChat	Yangzhou University	2	18	1	2	2	3	6	23	4	4	4	4	4	4	4	4	32	2	2	1	2	3	2	3	3	3	2	2	3	3	2	3	3	39
2321	Eastern China	621	WeChat	Yangzhou University	2	20	1	3	3	2	12	30	4	4	4	4	4	4	4	4	32	2	3	3	3	3	3	2	3	3	2	3	3	3	3	3	4	46
2322	Eastern China	627	WeChat	Yangzhou University	2	20	1	1	1	5	0	23	4	4	4	4	4	4	4	4	32	2	2	2	2	2	2	2	2	2	2	2	2	2	2	3	3	34
2323	Eastern China	652	WeChat	Yangzhou University	2	18	1	1	4	5	15	23	4	3	3	3	3	3	3	3	25	2	2	2	3	2	2	3	3	3	2	2	3	2	2	2	4	39
2324	Eastern China	651	WeChat	Yangzhou University	2	19	1	1	2	2	2	28	4	4	4	4	4	4	4	4	32	2	3	3	2	3	2	1	4	3	1	3	3	3	3	2	3	41
2325	Eastern China	646	WeChat	Yangzhou University	2	18	1	1	4	3	9	22	3	3	3	3	3	4	3	3	25	1	4	1	4	1	4	1	2	4	1	4	4	4	4	2	4	45
2326	Eastern China	664	WeChat	Yangzhou University	2	18	1	1	2	2	2	28	4	4	4	4	4	4	4	4	32	2	2	2	2	3	2	2	2	3	1	3	3	3	3	2	4	39
2327	Eastern China	617	WeChat	Yangzhou University	2	18	1	1	2	2	2	26	3	4	3	3	3	3	3	3	25	3	3	3	3	3	2	2	3	3	2	3	3	3	3	3	3	45
2328	Eastern China	693	WeChat	Yangzhou University	2	19	1	1	3	3	6	18	5	5	5	5	5	5	5	5	40	3	2	3	2	2	2	1	3	3	1	2	3	1	2	3	4	37
2329	Eastern China	683	WeChat	Yangzhou University	2	18	1	2	4	3	18	23	4	4	4	4	4	4	4	4	32	1	4	2	4	1	3	1	3	4	1	4	4	4	4	2	4	46
2330	Eastern China	691	WeChat	Yangzhou University	2	18	1	1	1	5	0	21	4	4	4	4	4	4	4	4	32	2	2	2	2	2	2	2	2	2	2	2	2	2	2	2	2	32
2331	Eastern China	661	WeChat	Yangzhou University	2	18	1	1	2	2	2	16	4	4	4	4	4	3	3	2	28	1	3	1	3	1	4	1	4	4	1	4	4	4	4	2	4	45
2332	Eastern China	411	WeChat	Yangzhou University	2	18	1	2	4	3	18	14	3	3	3	3	3	3	3	3	24	2	3	2	3	2	2	2	3	3	2	3	3	3	3	2	3	41
2333	Eastern China	622	WeChat	Yangzhou University	2	18	1	2	3	3	12	32	2	2	2	2	5	5	5	4	27	2	2	2	2	2	2	2	3	3	2	3	3	3	3	2	3	39
2334	Eastern China	426	WeChat	Yangzhou University	2	19	2	3	5	3	36	19	5	5	5	5	5	5	5	5	40	1	4	1	4	1	2	2	4	4	1	4	4	3	4	2	4	45
2335	Eastern China	426	WeChat	Yangzhou University	2	19	2	2	4	1	6	21	4	4	4	4	4	4	4	4	32	3	2	3	2	2	3	3	3	3	2	3	3	3	3	2	3	43
2336	Eastern China	216	WeChat	Yangzhou University	2	18	1	3	3	3	18	14	5	5	5	5	5	5	5	5	40	1	4	1	4	1	4	1	4	4	1	4	4	4	4	1	4	46
2337	Eastern China	832	WeChat	Yangzhou University	2	18	1	4	2	2	8	14	4	4	4	4	4	4	4	4	32	2	3	2	3	3	2	1	3	3	1	3	3	3	3	2	3	40
2338	Eastern China	450	WeChat	Yangzhou University	2	19	2	2	2	2	4	25	3	3	3	3	3	3	3	3	24	1	3	2	3	2	2	2	3	3	2	3	3	3	3	2	3	40
2339	Eastern China	431	WeChat	Yangzhou University	2	19	2	2	3	2	8	34	3	3	3	3	3	3	3	3	24	2	3	2	2	2	2	2	3	3	3	2	2	3	2	3	3	39
[truncated: 12,893 more rows]
